# Supplementary material for: Transcriptomic Analysis Reveals Adaptive Responses of an Enterobacteriaceae Strain LSJC7 to Arsenic Exposure
Source: Front Microbiol. 2016 May 2;7:636. doi: 10.3389/fmicb.2016.00636 (PMC4852401; doi:10.3389/fmicb.2016.00636)
Supplement: Supplementary file 2 [file Data_Sheet_2.XLSX]

## Sheet: Different expressed genes
Gene_id	As(Normalized)	Ctrl(Normalized)	log2.Fold_change.	p.value	q.value.Storey.et.al..2003.	Scaffold	Coordinate	DNA_length	Protein	GC	Signal_peptide	COG	COG_info	COG_category	KEGG	KEGG_info	Blast swiss prot	IPR	TREMBLE	NR	GO
LSJC7GL000047	166.274	68.78	1.2735	2.7819e-09	1.604e-08	1	46893..47351(+)	459	152	0.57	NO	COG0503	Adenine/guanine phosphoribosyltransferases and related PRPP-binding proteins	[F] Nucleotide transport and metabolism ;	K00769	gpt xanthine phosphoribosyltransferase 2.4.2.22 Metabolism; Nucleotide Metabolism; Purine metabolism [PATH:ko00230]	sp|A7MEN2|XGPT_CROS8 Xanthine phosphoribosyltransferase OS=Cronobacter sakazakii (strain ATCC BAA-894) GN=gpt PE=3 SV=1//1.60851e-103	IPR000836; Phosphoribosyltransferase	F5VHY6_ENTSA Xanthine phosphoribosyltransferase OS=Cronobacter sakazakii E899 GN=gpt PE=3 SV=1	xanthine-guanine phosphoribosyltransferase [Cronobacter sakazakii ATCC BAA-894]	GO:0003674,GO:0005215,GO:0005575,GO:0006810,GO:0006811,GO:0006812,GO:0006814,GO:0008150,GO:0009987,GO:0015672,GO:0016020,GO:0030001,GO:0044699,GO:0044763,GO:0044765,GO:0051179,GO:0051234,GO:0055085
LSJC7GL000064	129.718	314.785	-1.279	6.571e-22	6.8957e-21	1	64938..66326(-)	1389	462	0.55	NO	COG0471	Di- and tricarboxylate transporters	[P] Inorganic ion transport and metabolism ;	K03319	TC.DASS divalent anion:Na+ symporter, DASS family -- Unclassified; Cellular Processes and Signaling; Other ion-coupled transporters	sp|O34726|YFLS_BACSU Putative malate transporter YflS OS=Bacillus subtilis (strain 168) GN=yflS PE=2 SV=1//8.72743e-107	IPR001898; Sodium/sulphate symporter	H3MKT6_KLEOX Divalent anion:Na+ symporter (DASS) family transporter OS=Klebsiella oxytoca 10-5246 GN=HMPREF9690_01839 PE=4 SV=1	divalent anion:Na+ symporter (DASS) family transporter [Klebsiella oxytoca 10-5246]	GO:0003674,GO:0003824,GO:0005575,GO:0005623,GO:0005886,GO:0006732,GO:0006733,GO:0006743,GO:0006744,GO:0008150,GO:0008152,GO:0009058,GO:0009108,GO:0009987,GO:0016020,GO:0016829,GO:0016830,GO:0016831,GO:0042180,GO:0042181,GO:0042375,GO:0044237,GO:0044249,GO:0044281,GO:0044283,GO:0044464,GO:0044710,GO:0044711,GO:0045426,GO:0051186,GO:0051188,GO:0071704,GO:0071944,GO:1901576,GO:1901661,GO:1901663
LSJC7GL000080	22.9954	54.6233	-1.2482	8.1962e-05	0.00028219	1	79847..81274(+)	1428	475	0.57	NO	COG0043	3-polyprenyl-4-hydroxybenzoate decarboxylase and related decarboxylases	[H] Coenzyme transport and metabolism ;			sp|Q9X697|VDCC_STRD7 Protein VdcC OS=Streptomyces sp. (strain D7) GN=vdcC PE=2 SV=1//0	IPR002830; Carboxylyase-related	D3RIV6_KLEVT UbiD family decarboxylase OS=Klebsiella variicola (strain At-22) GN=Kvar_0968 PE=4 SV=1	kpdC gene product [Klebsiella pneumoniae 342]	GO:0000902,GO:0006810,GO:0006858,GO:0008150,GO:0008360,GO:0009653,GO:0009987,GO:0016043,GO:0022603,GO:0022604,GO:0032502,GO:0032989,GO:0044699,GO:0044763,GO:0044767,GO:0048856,GO:0048869,GO:0050789,GO:0050793,GO:0050794,GO:0051128,GO:0051179,GO:0051234,GO:0065007,GO:0065008,GO:0071840
LSJC7GL000102	211.793	71.3175	1.5703	1.3988e-15	1.154e-14	1	103142..103474(+)	333	110	0.53	NO	COG1862	Preprotein translocase subunit YajC	[U] Intracellular trafficking, secretion, and vesicular transport ;	K03210	yajC preprotein translocase subunit YajC -- Genetic Information Processing; Folding, Sorting and Degradation; Protein export [PATH:ko03060] Environmental Information Processing; Membrane Transport; Bacterial secretion system [PATH:ko03070] Environmental Information Processing; Membrane Transport; Secretion system [BR:ko02044]	sp|P0AE00|YAJC_SHIFL UPF0092 membrane protein YajC OS=Shigella flexneri GN=yajC PE=3 SV=1//8.70094e-74	IPR003849; Preprotein translocase YajC	Q1RFD4_ECOUT Putative uncharacterized protein yajC OS=Escherichia coli (strain UTI89 / UPEC) GN=yajC PE=4 SV=1	preprotein translocase subunit YajC [Escherichia sp. 3_2_53FAA]	GO:0003674,GO:0003824,GO:0016787
LSJC7GL000113	59.5522	130.749	-1.1346	1.2582e-08	6.8062e-08	1	113267..114241(-)	975	324	0.6	YES	COG0667	Predicted oxidoreductases (related to aryl-alcohol dehydrogenases)	[C] Energy production and conversion ;	K05882	E1.1.1.91 aryl-alcohol dehydrogenase (NADP+) 1.1.1.91 Unclassified; Metabolism; Others	sp|P77735|YAJO_ECOLI Uncharacterized oxidoreductase YajO OS=Escherichia coli (strain K12) GN=yajO PE=3 SV=2//0	IPR001395; Aldo/keto reductase	C8UIK0_ECO1A Predicted oxidoreductase, NAD(P)-binding OS=Escherichia coli O111:H- (strain 11128 / EHEC) GN=yajO PE=4 SV=1	putative oxidoreductase, NAD(P)-binding [Escherichia coli O111:H- str. 11128]	GO:0003674,GO:0003824,GO:0008150,GO:0008152,GO:0016491,GO:0044710,GO:0055114
LSJC7GL000131	388.799	194.187	1.0016	2.5106e-13	1.8398e-12	1	131458..132036(-)	579	192	0.53	NO	COG3056	Uncharacterized lipoprotein	[M] Cell wall/membrane/envelope biogenesis ;	K07286	yajG uncharacterized lipoprotein -- Unclassified; Cellular Processes and Signaling; Membrane and intracellular structural molecules	sp|P0ADA5|YAJG_ECOLI Uncharacterized lipoprotein YajG OS=Escherichia coli (strain K12) GN=yajG PE=4 SV=1//1.92642e-99	IPR005619; Uncharacterised protein family, YajG	D5CIX4_ENTCC Putative uncharacterized protein OS=Enterobacter cloacae subsp. cloacae (strain ATCC 13047 / DSM 30054 / NBRC 13535 / NCDC 279-56) GN=ECL_01192 PE=4 SV=1	hypothetical protein ECL_01192 [Enterobacter cloacae subsp. cloacae ATCC 13047]	GO:0006457,GO:0006810,GO:0008104,GO:0008150,GO:0008152,GO:0009987,GO:0015031,GO:0019538,GO:0033036,GO:0043170,GO:0044237,GO:0044238,GO:0044260,GO:0044267,GO:0045184,GO:0051179,GO:0051234,GO:0071702,GO:0071704
LSJC7GL000133	1029.6	454.081	1.1811	1.2945e-43	2.2792e-42	1	132949..134247(+)	1299	432	0.53	NO	COG0544	FKBP-type peptidyl-prolyl cis-trans isomerase (trigger factor)	[O] Posttranslational modification, protein turnover, chaperones ;	K03545	tig trigger factor -- Unclassified; Genetic Information Processing; Protein folding and associated processing	sp|A8AK17|TIG_CITK8 Trigger factor OS=Citrobacter koseri (strain ATCC BAA-895 / CDC 4225-83 / SGSC4696) GN=tig PE=3 SV=1//0	IPR001179; Peptidyl-prolyl cis-trans isomerase, FKBP-type, domain	G8WA42_KLEOK Trigger factor OS=Klebsiella oxytoca (strain ATCC 8724 / DSM 4798 / JCM 20051 / NBRC 3318 / NRRL B-199 / KCTC 1686) GN=tig PE=3 SV=1	tig gene product [Klebsiella oxytoca KCTC 1686]
LSJC7GL000143	6.95758	23.6389	-1.7645	0.0010537	0.002979	1	146667..146903(-)	237	78	0.51	YES										GO:0003674,GO:0003824,GO:0005488,GO:0008150,GO:0008152,GO:0030170,GO:0043167,GO:0043168,GO:0048037
LSJC7GL000149	11.6746	60.6332	-2.3767	3.691e-10	2.2467e-09	1	151820..152866(-)	1047	348	0.58	NO	COG0031	Cysteine synthase	[E] Amino acid transport and metabolism ;	K01738	cysK cysteine synthase A 2.5.1.47 Metabolism; Energy Metabolism; Sulfur metabolism [PATH:ko00920] Metabolism; Amino Acid Metabolism; Cysteine and methionine metabolism [PATH:ko00270] Metabolism; Metabolism of Other Amino Acids; Selenoamino acid metabolism [PATH:ko00450]	sp|Q19374|YSL1_CAEEL Putative pyridoxal-phosphate dependent protein F13B12.4 OS=Caenorhabditis elegans GN=F13B12.4 PE=1 SV=1//5.02328e-36	IPR001926; Pyridoxal phosphate-dependent enzyme, beta subunit	H3M101_KLEOX Putative uncharacterized protein OS=Klebsiella oxytoca 10-5245 GN=HMPREF9689_00639 PE=4 SV=1	hypothetical protein HMPREF9687_00252 [Klebsiella oxytoca 10-5243]	GO:0003674,GO:0003676,GO:0003677,GO:0003824,GO:0004518,GO:0004519,GO:0004520,GO:0004536,GO:0005488,GO:0006139,GO:0006259,GO:0006304,GO:0006725,GO:0006807,GO:0006950,GO:0006952,GO:0008150,GO:0008152,GO:0009036,GO:0009307,GO:0009987,GO:0015666,GO:0016787,GO:0016788,GO:0016888,GO:0016893,GO:0034641,GO:0043170,GO:0043412,GO:0044237,GO:0044238,GO:0044260,GO:0044355,GO:0046483,GO:0050896,GO:0071704,GO:…
LSJC7GL000157	1074.18	3062.64	-1.5115	4.8262e-249	4.2206e-247	1	160060..160617(+)	558	185	0.57	NO	COG3126	Uncharacterized protein conserved in bacteria	[S] Function unknown ;	K09914	K09914 putative lipoprotein -- Unclassified; Poorly Characterized; Function unknown	sp|P77717|YBAY_ECOLI Uncharacterized lipoprotein YbaY OS=Escherichia coli (strain K12) GN=ybaY PE=4 SV=1//6.78755e-71		A4W7C5_ENT38 Glycoprotein/polysaccharide metabolism (Precursor) OS=Enterobacter sp. (strain 638) GN=Ent638_0921 PE=4 SV=1	glycoprotein/polysaccharide metabolism [Enterobacter sp. 638]	GO:0000166,GO:0001882,GO:0001883,GO:0003674,GO:0005488,GO:0005515,GO:0005524,GO:0006457,GO:0006950,GO:0008150,GO:0008152,GO:0009987,GO:0017076,GO:0019538,GO:0030554,GO:0032549,GO:0032550,GO:0032553,GO:0032555,GO:0032559,GO:0035639,GO:0036094,GO:0043167,GO:0043168,GO:0043170,GO:0044237,GO:0044238,GO:0044260,GO:0044267,GO:0050896,GO:0051082,GO:0071704,GO:0097159,GO:1901265,GO:1901363
LSJC7GL000180	1719.94	356.32	2.2711	7.5773e-195	4.7331e-193	1	183596..185470(+)	1875	624	0.57	NO	COG0326	Molecular chaperone, HSP90 family	[O] Posttranslational modification, protein turnover, chaperones ;	K04079	htpG, HSP90A molecular chaperone HtpG -- Genetic Information Processing; Folding, Sorting and Degradation; Chaperones and folding catalysts [BR:ko03110] Genetic Information Processing; Folding, Sorting and Degradation; Protein processing in endoplasmic reticulum [PATH:ko04141] Genetic Information Processing; Folding, Sorting and Degradation; Proteasome [BR:ko03051] Organismal Systems; Immune Syst…	sp|A8AJX0|HTPG_CITK8 Chaperone protein HtpG OS=Citrobacter koseri (strain ATCC BAA-895 / CDC 4225-83 / SGSC4696) GN=htpG PE=3 SV=1//0	IPR001404; Heat shock protein Hsp90	F5RUV6_9ENTR Chaperone protein htpG OS=Enterobacter hormaechei ATCC 49162 GN=htpG PE=3 SV=1	chaperone HtpG [Enterobacter hormaechei ATCC 49162]
LSJC7GL000192	71.6984	27.512	1.3819	2.8572e-05	0.00010663	1	198652..198831(-)	180	59	0.49	NO
LSJC7GL000230	118.633	251.347	-1.0832	2.3249e-14	1.8153e-13	1	231082..232044(+)	963	320	0.57	NO	COG0667	Predicted oxidoreductases (related to aryl-alcohol dehydrogenases)	[C] Energy production and conversion ;	K00100	E1.1.1.- -- -- Metabolism; Carbohydrate Metabolism; Fructose and mannose metabolism [PATH:ko00051] Metabolism; Carbohydrate Metabolism; Butanoate metabolism [PATH:ko00650] Metabolism; Lipid Metabolism; Linoleic acid metabolism [PATH:ko00591] Metabolism; Xenobiotics Biodegradation and Metabolism; Tetrachloroethene degradation [PATH:ko00625] Metabolism; Xenobiotics Biodegradation and Metabolism; Bi…	sp|P77735|YAJO_ECOLI Uncharacterized oxidoreductase YajO OS=Escherichia coli (strain K12) GN=yajO PE=3 SV=2//5.03604e-44	IPR001395; Aldo/keto reductase	E0LZL6_9ENTR Aldo/keto reductase OS=Pantoea sp. aB GN=PanABDRAFT_2583 PE=4 SV=1	aldo/keto reductase [Pantoea sp. aB]
LSJC7GL000233	225.826	104.038	1.1181	6.701e-10	4.0414e-09	1	232704..233852(-)	1149	382	0.57	NO	COG1305	Transglutaminase-like enzymes, putative cysteine proteases	[E] Amino acid transport and metabolism ;			sp|P44103|Y1048_HAEIN Uncharacterized protein HI_1048 OS=Haemophilus influenzae (strain ATCC 51907 / DSM 11121 / KW20 / Rd) GN=HI_1048 PE=1 SV=1//1.76121e-140	IPR002931; Transglutaminase-like	C1M5T6_9ENTR Transglutaminase domain-containing protein OS=Citrobacter sp. 30_2 GN=CSAG_01760 PE=4 SV=1	transglutaminase family protein [Escherichia blattae DSM 4481]	GO:0001071,GO:0003674,GO:0003700,GO:0005488,GO:0005515,GO:0005575,GO:0005622,GO:0005623,GO:0005634,GO:0006139,GO:0006351,GO:0006355,GO:0006725,GO:0006807,GO:0008150,GO:0008152,GO:0009058,GO:0009059,GO:0009889,GO:0009987,GO:0010467,GO:0010468,GO:0010556,GO:0016070,GO:0018130,GO:0019219,GO:0019222,GO:0019438,GO:0019725,GO:0031323,GO:0031326,GO:0032774,GO:0034641,GO:0034645,GO:0034654,GO:0042592,GO:…
LSJC7GL000237	160.732	24.8409	2.6939	5.2695e-24	5.9079e-23	1	235992..236846(-)	855	284	0.59	YES	COG3118	Thioredoxin domain-containing protein	[O] Posttranslational modification, protein turnover, chaperones ;	K05838	ybbN putative thioredoxin -- Genetic Information Processing; Folding, Sorting and Degradation; Chaperones and folding catalysts [BR:ko03110]	sp|P77395|YBBN_ECOLI Uncharacterized protein YbbN OS=Escherichia coli (strain K12) GN=ybbN PE=1 SV=2//1.35959e-162	IPR005746; Thioredoxin	Q8FK70_ECOL6 Putative uncharacterized protein ybbN OS=Escherichia coli O6 GN=ybbN PE=4 SV=1	hypothetical protein c0613 [Escherichia coli CFT073]	GO:0003674,GO:0003676,GO:0003677,GO:0003755,GO:0003824,GO:0005488,GO:0006457,GO:0008150,GO:0008152,GO:0009987,GO:0016853,GO:0016859,GO:0019538,GO:0043170,GO:0044237,GO:0044238,GO:0044260,GO:0044267,GO:0071704,GO:0097159,GO:1901363
LSJC7GL000251	280.898	118.061	1.2505	2.8559e-14	2.2102e-13	1	248927..249421(-)	495	164	0.51	YES	COG0652	Peptidyl-prolyl cis-trans isomerase (rotamase) - cyclophilin family	[O] Posttranslational modification, protein turnover, chaperones ;	K03768	PPIB, ppiB peptidyl-prolyl cis-trans isomerase B (cyclophilin B) 5.2.1.8 Genetic Information Processing; Folding, Sorting and Degradation; Chaperones and folding catalysts [BR:ko03110]	sp|P23869|PPIB_ECOLI Peptidyl-prolyl cis-trans isomerase B OS=Escherichia coli (strain K12) GN=ppiB PE=1 SV=2//3.73881e-115	IPR002130; Cyclophilin-like peptidyl-prolyl cis-trans isomerase domain	Q1RF09_ECOUT Peptidyl-prolyl cis-trans isomerase OS=Escherichia coli (strain UTI89 / UPEC) GN=ppiB PE=3 SV=1	peptidyl-prolyl cis-trans isomerase B [Escherichia coli UTI89]
LSJC7GL000263	14.9765	37.1278	-1.3098	0.00078124	0.0022622	1	258421..259509(-)	1089	362	0.55	NO								D3GUW9_ECO44 Putative type VI secretion protein OS=Escherichia coli O44:H18 (strain 042 / EAEC) GN=EC042_4538 PE=4 SV=1	hypothetical protein EC55989_3326 [Escherichia coli 55989]	GO:0006950,GO:0008150,GO:0050896
LSJC7GL000272	103.892	293.817	-1.4998	3.1728e-25	3.7161e-24	1	269425..269859(+)	435	144	0.54	YES	COG1764	Predicted redox protein, regulator of disulfide bond formation	[O] Posttranslational modification, protein turnover, chaperones ;	K04063	osmC osmotically inducible protein OsmC -- Unclassified; Genetic Information Processing; Protein folding and associated processing	sp|P0C0L3|OSMC_SHIFL Peroxiredoxin OsmC OS=Shigella flexneri GN=osmC PE=3 SV=2//7.08153e-83	IPR003718; Peroxiredoxin, OsmC-like protein	B7LQX4_ESCF3 Osmotically inducible, stress-inducible membrane protein OS=Escherichia fergusonii (strain ATCC 35469 / DSM 13698 / CDC 0568-73) GN=osmC PE=4 SV=1	osmotically inducible, stress-inducible membrane protein OsmC [Escherichia coli O103:H25 str. CVM9340]	GO:0003674,GO:0003824,GO:0008150,GO:0008152,GO:0016491,GO:0044710,GO:0055114
LSJC7GL000274	109.199	518.187	-2.2465	1.5787e-70	4.1008e-69	1	270031..271413(+)	1383	460	0.54	YES				K00135	E1.2.1.16, gabD succinate-semialdehyde dehydrogenase (NADP+) 1.2.1.16 Metabolism; Carbohydrate Metabolism; Butanoate metabolism [PATH:ko00650] Metabolism; Amino Acid Metabolism; Alanine, aspartate and glutamate metabolism [PATH:ko00250] Metabolism; Amino Acid Metabolism; Tyrosine metabolism [PATH:ko00350]	sp|O32507|GABD_DEIRA Succinate-semialdehyde dehydrogenase [NADP(+)] OS=Deinococcus radiodurans (strain ATCC 13939 / DSM 20539 / JCM 16871 / LMG 4051 / NBRC 15346 / NCIMB 9279 / R1 / VKM B-1422) GN=ssdA PE=3 SV=1//3.65822e-134	IPR015590; Aldehyde dehydrogenase domain	D5CG23_ENTCC Putative aldehyde dehydrogenase OS=Enterobacter cloacae subsp. cloacae (strain ATCC 13047 / DSM 30054 / NBRC 13535 / NCDC 279-56) GN=ECL_00740 PE=3 SV=1	putative aldehyde dehydrogenase [Enterobacter cloacae subsp. cloacae ATCC 13047]	GO:0003674,GO:0003824,GO:0005488,GO:0008150,GO:0008152,GO:0008270,GO:0016491,GO:0043167,GO:0043169,GO:0044710,GO:0046872,GO:0046914,GO:0055114
LSJC7GL000323	97.9957	48.3463	1.0193	0.00018801	0.00060671	1	320618..321595(-)	978	325	0.64	NO	COG0604	NADPH:quinone reductase and related Zn-dependent oxidoreductases	[CR] Energy production and conversion ; General function prediction only ;			sp|Q8H0M1|QORH_SPIOL Quinone-oxidoreductase homolog, chloroplastic OS=Spinacia oleracea GN=QOR PE=1 SV=1//1.50359e-10	IPR002085; Alcohol dehydrogenase superfamily, zinc-type	E6WA69_PANSA Alcohol dehydrogenase GroES domain protein OS=Pantoea sp. (strain At-9b) GN=Pat9b_3279 PE=4 SV=1	alcohol dehydrogenase GroES domain-containing protein [Pantoea sp. At-9b]
LSJC7GL000332	75.472	36.9943	1.0286	0.00094856	0.0027109	1	326683..326838(-)	156	51	0.58	NO										GO:0000041,GO:0003674,GO:0003824,GO:0005488,GO:0005506,GO:0005575,GO:0005622,GO:0005623,GO:0005737,GO:0006508,GO:0006810,GO:0006811,GO:0006812,GO:0006826,GO:0006915,GO:0008150,GO:0008152,GO:0008219,GO:0008233,GO:0008236,GO:0008849,GO:0009987,GO:0010941,GO:0012501,GO:0016265,GO:0016787,GO:0016788,GO:0017171,GO:0019538,GO:0030001,GO:0042981,GO:0043067,GO:0043167,GO:0043169,GO:0043170,GO:0044238,GO:…
LSJC7GL000336	43.8681	6.94477	2.6592	1.6096e-07	7.7914e-07	1	330797..332047(+)	1251	416	0.63	NO	COG2382	Enterochelin esterase and related enzymes	[P] Inorganic ion transport and metabolism ;	K07214	fes enterochelin esterase and related enzymes -- Unclassified; Cellular Processes and Signaling; Inorganic ion transport and metabolism	sp|P13039|FES_ECOLI Enterochelin esterase OS=Escherichia coli (strain K12) GN=fes PE=1 SV=1//6.23589e-153	IPR000801; Putative esterase	Q3ZV02_ENTSA Strongly similar to enterochelin esterase fes OS=Enterobacter sakazakii GN=fes PE=4 SV=1	enterobactin/ferric enterobactin esterase [Cronobacter sakazakii ES15]	GO:0003674,GO:0005215,GO:0005575,GO:0016020
LSJC7GL000343	63.6795	19.0981	1.7374	2.1656e-06	9.5325e-06	1	341882..342856(-)	975	324	0.64	NO	COG0609	ABC-type Fe3+-siderophore transport system, permease component	[P] Inorganic ion transport and metabolism ;	K02015	ABC.FEV.P iron complex transport system permease protein -- Environmental Information Processing; Membrane Transport; Transporters [BR:ko02000] Environmental Information Processing; Membrane Transport; ABC transporters [PATH:ko02010]	sp|P23876|FEPD_ECOLI Ferric enterobactin transport system permease protein FepD OS=Escherichia coli (strain K12) GN=fepD PE=1 SV=1//3.63221e-106	IPR000522; ABC transporter, permease protein	G0E9V9_ENTAK Iron-enterobactin transporter membrane protein OS=Enterobacter aerogenes (strain ATCC 13048 / DSM 30053 / JCM 1235 / KCTC 2190 / NBRC 13534 / NCIMB 10102 / NCTC 10006) GN=EAE_13630 PE=4 SV=1	iron-enterobactin transporter membrane protein [Escherichia sp. TW09308]
LSJC7GL000355	63.0899	174.554	-1.4682	3.2046e-15	2.5789e-14	1	355975..356331(-)	357	118	0.51	YES						sp|Q9I574|MLIC_PSEAE Membrane-bound lysozyme inhibitor of C-type lysozyme OS=Pseudomonas aeruginosa (strain ATCC 15692 / PAO1 / 1C / PRS 101 / LMG 12228) GN=mliC PE=1 SV=1//1.37375e-15	IPR018660; C-type lysozyme, inhibitor	B3R1V6_CUPTR Putative lipoprotein OS=Cupriavidus taiwanensis (strain R1 / LMG 19424) GN=RALTA_A2012 PE=4 SV=1	Chain B, Crystal Structure Of Pseudomonas Aeruginosa Mlic In Complex With Hen Egg White Lysozyme	GO:0003674,GO:0003676,GO:0003723,GO:0003824,GO:0004518,GO:0004519,GO:0004521,GO:0004540,GO:0005488,GO:0016787,GO:0016788,GO:0016892,GO:0016894,GO:0033897,GO:0097159,GO:1901363
LSJC7GL000363	60.4956	26.8442	1.1722	0.00085786	0.0024678	1	364290..365090(-)	801	266	0.57	NO	COG3719	Ribonuclease	[I] J Translation, ribosomal structure and biogenesis ;	K01169	rna ribonuclease I (enterobacter ribonuclease) 3.1.27.6 Unclassified; Genetic Information Processing; Translation proteins	sp|P21338|RNI_ECOLI Ribonuclease I OS=Escherichia coli (strain K12) GN=rna PE=1 SV=1//5.84896e-129	IPR001568; Ribonuclease T2	D4BCK0_9ENTR Ribonuclease I OS=Citrobacter youngae ATCC 29220 GN=CIT292_08214 PE=3 SV=1	ribonuclease I [Citrobacter youngae ATCC 29220]	GO:0003674,GO:0003676,GO:0003677,GO:0003723,GO:0005488,GO:0006139,GO:0006351,GO:0006355,GO:0006725,GO:0006807,GO:0008150,GO:0008152,GO:0009058,GO:0009059,GO:0009889,GO:0009987,GO:0010467,GO:0010468,GO:0010556,GO:0016070,GO:0018130,GO:0019219,GO:0019222,GO:0019438,GO:0031323,GO:0031326,GO:0032774,GO:0034641,GO:0034645,GO:0034654,GO:0043170,GO:0044237,GO:0044238,GO:0044249,GO:0044260,GO:0044271,GO:…
LSJC7GL000368	3229.85	1473.63	1.1321	1.7582e-123	6.9887e-122	1	367943..368152(+)	210	69	0.46	NO	COG1278	Cold shock proteins	[K] Transcription ;	K03704	cspA cold shock protein (beta-ribbon, CspA family) -- Genetic Information Processing; Transcription; Transcription factors [BR:ko03000]	sp|P0A975|CSPE_SHIFL Cold shock-like protein CspE OS=Shigella flexneri GN=cspE PE=3 SV=2//2.75448e-42	IPR002059; Cold-shock protein, DNA-binding	C9XYQ2_CROTZ Cold shock-like protein cspE OS=Cronobacter turicensis (strain DSM 18703 / LMG 23827 / z3032) GN=cspE PE=3 SV=1	cold shock-like protein CspE [Escherichia blattae DSM 4481]
LSJC7GL000375	236.44	107.911	1.1316	1.7091e-10	1.0575e-09	1	371938..372201(-)	264	87	0.52	YES	COG2921	Uncharacterized conserved protein	[S] Function unknown ;	K09158	K09158 hypothetical protein -- Unclassified; Poorly Characterized; Function unknown	sp|A8GB11|Y1197_SERP5 UPF0250 protein Spro_1197 OS=Serratia proteamaculans (strain 568) GN=Spro_1197 PE=3 SV=1//4.90255e-53	IPR007454; Uncharacterised protein family UPF0250	H2IXC0_RAHAC UPF0250 protein Rahaq2_3248 OS=Rahnella aquatilis (strain ATCC 33071 / DSM 4594 / JCM 1683 / NBRC 105701 / NCIMB 13365 / CIP 78.65) GN=Rahaq2_3248 PE=3 SV=1	hypothetical protein EBL_c27340 [Escherichia blattae DSM 4481]	GO:0003674,GO:0005215,GO:0005575,GO:0005623,GO:0006810,GO:0008150,GO:0030288,GO:0030312,GO:0030313,GO:0031975,GO:0042597,GO:0044462,GO:0044464,GO:0051179,GO:0051234,GO:0071944
LSJC7GL000391	157.548	415.751	-1.3999	5.2162e-32	7.2791e-31	1	386890..387804(-)	915	304	0.52	YES	COG0834	ABC-type amino acid transport/signal transduction systems, periplasmic component/domain	[ET] Amino acid transport and metabolism ; Signal transduction mechanisms ;	K10001	gltI glutamate/aspartate transport system substrate-binding protein -- Environmental Information Processing; Membrane Transport; Transporters [BR:ko02000] Environmental Information Processing; Membrane Transport; ABC transporters [PATH:ko02010]	sp|P37902|GLTI_ECOLI Glutamate/aspartate periplasmic-binding protein OS=Escherichia coli (strain K12) GN=gltI PE=1 SV=2//1.6443e-170	IPR001638; Extracellular solute-binding protein, family 3	D5CHI9_ENTCC Glutamate/aspartate transport system substrate-binding protein OS=Enterobacter cloacae subsp. cloacae (strain ATCC 13047 / DSM 30054 / NBRC 13535 / NCDC 279-56) GN=gltI PE=4 SV=1	glutamate/aspartate transport system substrate-binding protein [Enterobacter cloacae subsp. cloacae ATCC 13047]
LSJC7GL000431	38.3256	90.0149	-1.2319	5.469e-07	2.5395e-06	1	431409..431603(-)	195	64	0.41	YES										GO:0003674,GO:0005488,GO:0009055,GO:0051536,GO:0051540
LSJC7GL000437	462.148	1128.79	-1.2884	6.1848e-75	1.639e-73	1	436830..437546(+)	717	238	0.53	YES	COG0479	Succinate dehydrogenase/fumarate reductase, Fe-S protein subunit	[C] Energy production and conversion ;	K00240	sdhB succinate dehydrogenase iron-sulfur protein 1.3.99.1 Metabolism; Carbohydrate Metabolism; Citrate cycle (TCA cycle) [PATH:ko00020] Metabolism; Carbohydrate Metabolism; Butanoate metabolism [PATH:ko00650] Metabolism; Energy Metabolism; Oxidative phosphorylation [PATH:ko00190] Metabolism; Energy Metabolism; Reductive carboxylate cycle (CO2 fixation) [PATH:ko00720] Metabolism; Xenobiotics Biode…	sp|P07014|DHSB_ECOLI Succinate dehydrogenase iron-sulfur subunit OS=Escherichia coli (strain K12) GN=sdhB PE=1 SV=1//1.10618e-164	IPR001041; 2Fe-2S ferredoxin-type domain	H5V312_ESCHE Succinate dehydrogenase iron-sulfur protein subunit OS=Escherichia hermannii NBRC 105704 GN=sdhB PE=4 SV=1	succinate dehydrogenase iron-sulfur protein subunit [Escherichia hermannii NBRC 105704]	GO:0003674,GO:0003824,GO:0006082,GO:0006629,GO:0006631,GO:0006633,GO:0008150,GO:0008152,GO:0008610,GO:0009058,GO:0009987,GO:0016053,GO:0016787,GO:0016788,GO:0016790,GO:0019752,GO:0032787,GO:0043436,GO:0044237,GO:0044238,GO:0044249,GO:0044255,GO:0044281,GO:0044283,GO:0044710,GO:0044711,GO:0046394,GO:0071704,GO:0072330,GO:1901576
LSJC7GL000445	49.6465	17.0948	1.5381	0.00014323	0.00046912	1	448141..448482(+)	342	113	0.53	NO	COG0824	Predicted thioesterase	[R] General function prediction only ;	K07107	K07107 -- -- Unclassified; Poorly Characterized; General function prediction only	sp|P0A8Z6|YBGC_SHIFL Acyl-CoA thioester hydrolase YbgC OS=Shigella flexneri GN=ybgC PE=3 SV=1//2.35671e-63	IPR006683; Thioesterase superfamily	G8LF25_ENTCL Acyl-CoA thioester hydrolase YbgC OS=Enterobacter cloacae EcWSU1 GN=ybgC PE=4 SV=1	ybgC gene product [Enterobacter cloacae EcWSU1]
LSJC7GL000455	96.6986	338.157	-1.8061	2.8592e-36	4.311e-35	1	457396..457758(-)	363	120	0.52	YES						sp|P0AAV7|YBGS_SHIFL Uncharacterized protein YbgS OS=Shigella flexneri GN=ybgS PE=4 SV=1//2.12065e-12	IPR020363; Uncharacterised protein family YbgS	A8AJ46_CITK8 Putative uncharacterized protein OS=Citrobacter koseri (strain ATCC BAA-895 / CDC 4225-83 / SGSC4696) GN=CKO_02387 PE=4 SV=1	hypothetical protein CKO_02387 [Citrobacter koseri ATCC BAA-895]	GO:0000166,GO:0001882,GO:0001883,GO:0003674,GO:0005488,GO:0005524,GO:0017076,GO:0030554,GO:0032549,GO:0032550,GO:0032553,GO:0032555,GO:0032559,GO:0035639,GO:0036094,GO:0043167,GO:0043168,GO:0097159,GO:1901265,GO:1901363
LSJC7GL000459	214.624	468.772	-1.1271	7.6149e-27	9.5133e-26	1	461453..462601(-)	1149	382	0.58	NO	COG0153	Galactokinase	[G] Carbohydrate transport and metabolism ;	K00849	galK galactokinase 2.7.1.6 Metabolism; Carbohydrate Metabolism; Galactose metabolism [PATH:ko00052] Metabolism; Carbohydrate Metabolism; Amino sugar and nucleotide sugar metabolism [PATH:ko00520]	sp|B7NNH9|GAL1_ECO7I Galactokinase OS=Escherichia coli O7:K1 (strain IAI39 / ExPEC) GN=galK PE=3 SV=1//0	IPR000705; Galactokinase	G2S2T9_ENTAL Galactokinase OS=Enterobacter asburiae (strain LF7a) GN=galK PE=3 SV=1	galactokinase [Enterobacter asburiae LF7a]	GO:0003674,GO:0003824,GO:0005975,GO:0005996,GO:0006012,GO:0008108,GO:0008150,GO:0008152,GO:0016740,GO:0016772,GO:0016779,GO:0019318,GO:0044238,GO:0044723,GO:0070569,GO:0071704
LSJC7GL000460	145.755	356.32	-1.2896	7.4066e-25	8.56e-24	1	462604..463650(-)	1047	348	0.59	NO	COG1085	Galactose-1-phosphate uridylyltransferase	[C] Energy production and conversion ;	K00965	E2.7.7.12 UDPglucose--hexose-1-phosphate uridylyltransferase 2.7.7.12 Metabolism; Carbohydrate Metabolism; Galactose metabolism [PATH:ko00052] Metabolism; Carbohydrate Metabolism; Amino sugar and nucleotide sugar metabolism [PATH:ko00520]	sp|P09148|GAL7_ECOLI Galactose-1-phosphate uridylyltransferase OS=Escherichia coli (strain K12) GN=galT PE=1 SV=2//0	IPR001937; Galactose-1-phosphate uridyl transferase, class I	A7MIY8_CROS8 Galactose-1-phosphate uridylyltransferase OS=Cronobacter sakazakii (strain ATCC BAA-894) GN=ESA_02587 PE=3 SV=1	galactose-1-phosphate uridylyltransferase [Cronobacter sakazakii ATCC BAA-894]	GO:0000166,GO:0000271,GO:0001882,GO:0003674,GO:0003824,GO:0003854,GO:0005488,GO:0005575,GO:0005622,GO:0005623,GO:0005737,GO:0005975,GO:0005976,GO:0006082,GO:0006520,GO:0006629,GO:0006694,GO:0006807,GO:0008150,GO:0008152,GO:0008202,GO:0008610,GO:0008831,GO:0009058,GO:0009059,GO:0009987,GO:0016051,GO:0016229,GO:0016491,GO:0016614,GO:0016616,GO:0016620,GO:0016903,GO:0019752,GO:0033692,GO:0033764,GO:…
LSJC7GL000461	796.112	1765.31	-1.1489	5.8009e-99	1.9511e-97	1	463660..464688(-)	1029	342	0.57	NO	COG1087	UDP-glucose 4-epimerase	[M] Cell wall/membrane/envelope biogenesis ;	K01784	galE, GALE UDP-glucose 4-epimerase 5.1.3.2 Metabolism; Carbohydrate Metabolism; Galactose metabolism [PATH:ko00052] Metabolism; Carbohydrate Metabolism; Amino sugar and nucleotide sugar metabolism [PATH:ko00520]	sp|P09147|GALE_ECOLI UDP-glucose 4-epimerase OS=Escherichia coli (strain K12) GN=galE PE=1 SV=1//0	IPR001509; NAD-dependent epimerase/dehydratase	G8LF41_ENTCL UDP-glucose 4-epimerase OS=Enterobacter cloacae EcWSU1 GN=galE PE=3 SV=1	galE gene product [Enterobacter cloacae EcWSU1]
LSJC7GL000464	393.044	118.729	1.727	1.0448e-31	1.4503e-30	1	467327..467491(+)	165	54	0.5	NO							IPR019702; Protein of unknown function DUF2592	A7MIY3_CROS8 Putative uncharacterized protein OS=Cronobacter sakazakii (strain ATCC BAA-894) GN=ESA_02582 PE=4 SV=1	hypothetical protein ESA_02582 [Cronobacter sakazakii ATCC BAA-894]
LSJC7GL000471	218.751	532.21	-1.2827	4.7843e-36	7.1725e-35	1	474049..474525(-)	477	158	0.6	NO	COG1881	Phospholipid-binding protein	[R] General function prediction only ;	K06910	K06910 -- -- Unclassified; Poorly Characterized; General function prediction only	sp|P12994|YBHB_ECOLI UPF0098 protein YbhB OS=Escherichia coli (strain K12) GN=ybhB PE=1 SV=2//6.12044e-96	IPR005247; YbhB/YbcL	C9XZE2_CROTZ UPF0098 protein ybhB OS=Cronobacter turicensis (strain DSM 18703 / LMG 23827 / z3032) GN=ybhB PE=4 SV=1	ybhB gene product [Cronobacter turicensis z3032]	GO:0003674,GO:0003824,GO:0008150,GO:0008152
LSJC7GL000502	112.501	361.529	-1.6842	1.7498e-35	2.5935e-34	1	503989..504249(-)	261	86	0.54	NO				K13650	mcbA MqsR-controlled colanic acid and biofilm protein A -- Unclassified; Cellular Processes and Signaling; Cell motility and secretion	sp|P0AAX6|MCBA_ECOLI Uncharacterized protein McbA OS=Escherichia coli (strain K12) GN=mcbA PE=2 SV=2//9.82024e-14	IPR010854; Domain of unknown function DUF1471	A8AIX7_CITK8 Putative uncharacterized protein OS=Citrobacter koseri (strain ATCC BAA-895 / CDC 4225-83 / SGSC4696) GN=CKO_02318 PE=4 SV=1	hypothetical protein CKO_02318 [Citrobacter koseri ATCC BAA-895]	GO:0003674,GO:0003824,GO:0004553,GO:0005488,GO:0005506,GO:0006873,GO:0006875,GO:0006879,GO:0008150,GO:0008199,GO:0009987,GO:0016787,GO:0016798,GO:0019725,GO:0030003,GO:0033926,GO:0042592,GO:0043167,GO:0043169,GO:0044699,GO:0044763,GO:0046872,GO:0046914,GO:0046916,GO:0048878,GO:0050801,GO:0055065,GO:0055072,GO:0055076,GO:0055080,GO:0055082,GO:0065007,GO:0065008
LSJC7GL000510	2129.96	5276.16	-1.3087	0	0	1	508946..509449(-)	504	167	0.51	YES	COG0783	DNA-binding ferritin-like protein (oxidative damage protectant)	[P] Inorganic ion transport and metabolism ;	K04047	dps starvation-inducible DNA-binding protein -- Genetic Information Processing; Replication and Repair; Chromosome [BR:ko03036]	sp|Q7CQV9|DPS_SALTY DNA protection during starvation protein OS=Salmonella typhimurium (strain LT2 / SGSC1412 / ATCC 700720) GN=dps PE=3 SV=3//5.23361e-110	IPR002177; DNA-binding protein Dps	D2TQC5_CITRI DNA protection during starvation protein OS=Citrobacter rodentium (strain ICC168) GN=dps PE=3 SV=1	dps gene product [Citrobacter rodentium ICC168]
LSJC7GL000513	246.699	94.0215	1.3917	5.7787e-15	4.6363e-14	1	511595..511720(-)	126	41	0.46	NO						sp|P0DKB3|MNTS_ECOLI Small protein MntS OS=Escherichia coli (strain K12) GN=mntS PE=1 SV=1//3.9416e-08		E3G2Y6_ENTCS Putative uncharacterized protein OS=Enterobacter cloacae (strain SCF1) GN=Entcl_3007 PE=4 SV=1	hypothetical protein [Enterobacter cloacae SCF1]	GO:0003674,GO:0005215,GO:0005488,GO:0006139,GO:0006259,GO:0006281,GO:0006351,GO:0006355,GO:0006725,GO:0006807,GO:0006810,GO:0006950,GO:0006974,GO:0008150,GO:0008152,GO:0008270,GO:0009058,GO:0009059,GO:0009889,GO:0009987,GO:0010467,GO:0010468,GO:0010556,GO:0016070,GO:0018130,GO:0019219,GO:0019222,GO:0019438,GO:0031323,GO:0031326,GO:0032774,GO:0033554,GO:0034641,GO:0034645,GO:0034654,GO:0043167,GO:…
LSJC7GL000521	157.902	419.758	-1.4105	1.2736e-32	1.8061e-31	1	520371..521912(+)	1542	513	0.56	NO	COG0747	ABC-type dipeptide transport system, periplasmic component	[E] Amino acid transport and metabolism ;	K13889	gsiB glutathione transport system substrate-binding protein -- Environmental Information Processing; Membrane Transport; Transporters [BR:ko02000] Environmental Information Processing; Membrane Transport; ABC transporters [PATH:ko02010]	sp|Q5PGP4|GSIB_SALPA Glutathione-binding protein GsiB OS=Salmonella paratyphi A (strain ATCC 9150 / SARB42) GN=gsiB PE=3 SV=1//0	IPR000914; Bacterial extracellular solute-binding protein, family 5	G5S954_SALET Peptide transport periplasmic protein sapA OS=Salmonella enterica subsp. enterica serovar Wandsworth str. A4-580 GN=LTSEWAN_1486 PE=4 SV=1	glutathione-binding protein GsiB [Salmonella enterica subsp. enterica serovar Hadar str. RI_05P066]
LSJC7GL000527	8.84438	71.451	-3.0141	1.8867e-14	1.4775e-13	1	525865..526134(+)	270	89	0.58	NO						sp|P0AAY3|BSSR_SHIFL Biofilm regulator BssR OS=Shigella flexneri GN=bssR PE=3 SV=1//1.82318e-07	IPR020359; Biofilm regulator BssR	G8LG22_ENTCL Biofilm regulator BssR OS=Enterobacter cloacae EcWSU1 GN=bssR PE=4 SV=1	bssR gene product [Enterobacter cloacae EcWSU1]	GO:0000988,GO:0000990,GO:0000996,GO:0001071,GO:0003674,GO:0003676,GO:0003677,GO:0003700,GO:0005488,GO:0005575,GO:0005622,GO:0005623,GO:0006139,GO:0006351,GO:0006352,GO:0006355,GO:0006725,GO:0006807,GO:0008150,GO:0008152,GO:0009058,GO:0009059,GO:0009889,GO:0009987,GO:0010467,GO:0010468,GO:0010556,GO:0016070,GO:0016987,GO:0018130,GO:0019219,GO:0019222,GO:0019438,GO:0031323,GO:0031326,GO:0032774,GO:…
LSJC7GL000531	47.7597	19.3652	1.3023	0.001164	0.0032766	1	529485..530243(-)	759	252	0.58	NO	COG1349	Transcriptional regulators of sugar metabolism	[KG] Transcription ; Carbohydrate transport and metabolism ;	K11534	deoR DeoR family transcriptional regulator, deoxyribose operon repressor -- Genetic Information Processing; Transcription; Transcription factors [BR:ko03000]	sp|P0ACK5|DEOR_ECOLI Deoxyribose operon repressor OS=Escherichia coli (strain K12) GN=deoR PE=1 SV=1//6.24779e-117	IPR001034; HTH DeoR N-terminal domain	H5UX92_ESCHE Deoxyribose operon repressor OS=Escherichia hermannii NBRC 105704 GN=deoR PE=4 SV=1	deoxyribose operon repressor [Escherichia hermannii NBRC 105704]	GO:0000287,GO:0003674,GO:0003824,GO:0004857,GO:0005488,GO:0008150,GO:0009987,GO:0016032,GO:0019048,GO:0019054,GO:0019842,GO:0030234,GO:0030976,GO:0035821,GO:0036094,GO:0043167,GO:0043168,GO:0043169,GO:0044003,GO:0044068,GO:0044403,GO:0044419,GO:0044764,GO:0046872,GO:0048037,GO:0050662,GO:0050789,GO:0050794,GO:0051701,GO:0051704,GO:0051817,GO:0065007,GO:0065008,GO:0097159,GO:1901363,GO:1901681
LSJC7GL000562	43.3964	101.233	-1.222	1.2783e-07	6.2449e-07	1	557462..559183(-)	1722	573	0.59	YES	COG0028	Thiamine pyrophosphate-requiring enzymes [acetolactate synthase, pyruvate dehydrogenase (cytochrome), glyoxylate carboligase, phosphonopyruvate decarboxylase]	[EH] Amino acid transport and metabolism ; Coenzyme transport and metabolism ;	K00156	E1.2.2.2, poxB pyruvate dehydrogenase (cytochrome) 1.2.2.2 Metabolism; Carbohydrate Metabolism; Pyruvate metabolism [PATH:ko00620]	sp|P07003|POXB_ECOLI Pyruvate dehydrogenase [ubiquinone] OS=Escherichia coli (strain K12) GN=poxB PE=1 SV=1//0	IPR000399; TPP-binding enzyme, conserved site	G5PKN1_SALET Pyruvate oxidase OS=Salmonella enterica subsp. enterica serovar Mississippi str. A4-633 GN=LTSEMIS_1253 PE=3 SV=1	Pyruvate oxidase [Salmonella enterica subsp. enterica serovar Mississippi str. A4-633]	GO:0003674,GO:0003824,GO:0005488,GO:0008150,GO:0008152,GO:0009055,GO:0016491,GO:0044710,GO:0051536,GO:0051540,GO:0055114
LSJC7GL000563	236.086	42.0693	2.4885	1.5225e-31	2.0804e-30	1	559283..560218(-)	936	311	0.61	YES	COG1018	Flavodoxin reductases (ferredoxin-NADPH reductases) family 1	[C] Energy production and conversion ;	K11933	hcr NADH oxidoreductase Hcr 1.-.-.- Unclassified; Metabolism; Energy metabolism	sp|P75824|HCR_ECOLI NADH oxidoreductase hcr OS=Escherichia coli (strain K12) GN=hcr PE=1 SV=3//4.38017e-173	IPR000951; Phthalate dioxygenase reductase	C9Y036_CROTZ NADH oxidoreductase hcr OS=Cronobacter turicensis (strain DSM 18703 / LMG 23827 / z3032) GN=hcr PE=4 SV=1	hcr gene product [Cronobacter turicensis z3032]	GO:0003674,GO:0003824,GO:0004129,GO:0005215,GO:0005488,GO:0005515,GO:0005575,GO:0005622,GO:0005623,GO:0005737,GO:0005777,GO:0005778,GO:0005779,GO:0006605,GO:0006612,GO:0006625,GO:0006810,GO:0006886,GO:0006996,GO:0007031,GO:0008104,GO:0008150,GO:0008152,GO:0008324,GO:0009987,GO:0015002,GO:0015031,GO:0015075,GO:0015077,GO:0015078,GO:0015919,GO:0016020,GO:0016021,GO:0016043,GO:0016482,GO:0016491,GO:…
LSJC7GL000564	821.348	80.6662	3.348	6.7525e-144	3.221e-142	1	560262..561914(-)	1653	550	0.58	NO	COG1151	6Fe-6S prismane cluster-containing protein	[C] Energy production and conversion ;	K00378	hcp hydroxylamine reductase 1.7.-.- Unclassified; Metabolism; Energy metabolism	sp|C0PXQ7|HCP_SALPC Hydroxylamine reductase OS=Salmonella paratyphi C (strain RKS4594) GN=hcp PE=3 SV=1//0	IPR004137; Prismane	G2S4Y0_ENTAL Hydroxylamine reductase OS=Enterobacter asburiae (strain LF7a) GN=hcp PE=3 SV=1	hydroxylamine reductase [Enterobacter asburiae LF7a]	GO:0003674,GO:0003676,GO:0003677,GO:0005488,GO:0006139,GO:0006351,GO:0006355,GO:0006725,GO:0006807,GO:0008150,GO:0008152,GO:0009058,GO:0009059,GO:0009889,GO:0009987,GO:0010467,GO:0010468,GO:0010556,GO:0016070,GO:0018130,GO:0019219,GO:0019222,GO:0019438,GO:0031323,GO:0031326,GO:0032774,GO:0034641,GO:0034645,GO:0034654,GO:0043170,GO:0044237,GO:0044238,GO:0044249,GO:0044260,GO:0044271,GO:0046483,GO:…
LSJC7GL000571	464.389	204.737	1.1816	1.3728e-20	1.3799e-19	1	569547..569771(-)	225	74	0.49	NO	COG1278	Cold shock proteins	[K] Transcription ;	K03704	cspA cold shock protein (beta-ribbon, CspA family) -- Genetic Information Processing; Transcription; Transcription factors [BR:ko03000]	sp|P0A971|CSPD_SHIFL Cold shock-like protein CspD OS=Shigella flexneri GN=cspD PE=3 SV=1//2.60652e-38	IPR002059; Cold-shock protein, DNA-binding	Q1RE43_ECOUT Cold shock-like protein CspD OS=Escherichia coli (strain UTI89 / UPEC) GN=cspD PE=3 SV=1	stationary phase/starvation inducible regulatory protein CspD [Escherichia coli CFT073]	GO:0000166,GO:0001882,GO:0001883,GO:0003674,GO:0003676,GO:0003723,GO:0003743,GO:0003824,GO:0005215,GO:0005488,GO:0005524,GO:0005575,GO:0006412,GO:0006413,GO:0006810,GO:0008135,GO:0008150,GO:0008152,GO:0009058,GO:0009059,GO:0009987,GO:0010467,GO:0016020,GO:0016787,GO:0016817,GO:0016820,GO:0017076,GO:0019538,GO:0022857,GO:0030554,GO:0032549,GO:0032550,GO:0032553,GO:0032555,GO:0032559,GO:0032991,GO:…
LSJC7GL000574	54.4814	22.3034	1.2885	0.00058847	0.0017445	1	573093..573311(-)	219	72	0.49	YES	COG0361	Translation initiation factor 1 (IF-1)	[J] Translation, ribosomal structure and biogenesis ;	K02518	IF-1, infA translation initiation factor IF-1 -- Genetic Information Processing; Translation; Translation factors [BR:ko03012]	sp|Q3Z3N6|IF1_SHISS Translation initiation factor IF-1 OS=Shigella sonnei (strain Ss046) GN=infA PE=3 SV=1//1.45203e-46	IPR004368; Translation initiation factor IF-1	G7RIJ8_ECOC1 Translation initiation factor IF-1 OS=Escherichia coli (strain 'clone D i14') GN=infA PE=3 SV=1	infA gene product [Escherichia coli O157:H7 str. EDL933]	GO:0000166,GO:0003674,GO:0003824,GO:0004497,GO:0004499,GO:0005488,GO:0005575,GO:0005622,GO:0005623,GO:0005737,GO:0006072,GO:0006139,GO:0006396,GO:0006399,GO:0006725,GO:0006793,GO:0006796,GO:0006807,GO:0008033,GO:0008150,GO:0008152,GO:0009056,GO:0009987,GO:0010467,GO:0016070,GO:0016491,GO:0016614,GO:0016616,GO:0016705,GO:0016709,GO:0019637,GO:0034470,GO:0034641,GO:0034660,GO:0036094,GO:0043167,GO:…
LSJC7GL000578	740.334	219.161	1.7562	1.1985e-59	2.6202e-58	1	577940..578905(-)	966	321	0.56	YES	COG0492	Thioredoxin reductase	[O] Posttranslational modification, protein turnover, chaperones ;	K00384	E1.8.1.9, trxB thioredoxin reductase (NADPH) 1.8.1.9 Metabolism; Nucleotide Metabolism; Pyrimidine metabolism [PATH:ko00240]	sp|P0A9P4|TRXB_ECOLI Thioredoxin reductase OS=Escherichia coli (strain K12) GN=trxB PE=1 SV=2//0	IPR000103; Pyridine nucleotide-disulphide oxidoreductase, class-II	C9Y052_CROTZ Thioredoxin reductase OS=Cronobacter turicensis (strain DSM 18703 / LMG 23827 / z3032) GN=trxB PE=3 SV=1	trxB gene product [Cronobacter turicensis z3032]	GO:0001071,GO:0003674,GO:0003700,GO:0003824,GO:0004175,GO:0004252,GO:0005488,GO:0005506,GO:0005575,GO:0005622,GO:0005623,GO:0006139,GO:0006351,GO:0006355,GO:0006508,GO:0006725,GO:0006807,GO:0008150,GO:0008152,GO:0008233,GO:0008236,GO:0009058,GO:0009059,GO:0009889,GO:0009987,GO:0010467,GO:0010468,GO:0010556,GO:0016070,GO:0016787,GO:0017171,GO:0018130,GO:0019219,GO:0019222,GO:0019438,GO:0019538,GO:…
LSJC7GL000579	1014.98	467.303	1.119	3.2858e-39	5.2886e-38	1	579401..579895(+)	495	164	0.51	NO	COG1522	Transcriptional regulators	[K] Transcription ;	K03719	lrp Lrp/AsnC family transcriptional regulator, leucine-responsive regulatory protein -- Genetic Information Processing; Transcription; Transcription factors [BR:ko03000] Genetic Information Processing; Replication and Repair; Chromosome [BR:ko03036]	sp|P37424|LRP_KLEPN Leucine-responsive regulatory protein OS=Klebsiella pneumoniae GN=lrp PE=3 SV=3//1.71454e-116	IPR000485; Transcription regulator HTH, AsnC-type	D2ZAI6_9ENTR Putative uncharacterized protein OS=Enterobacter cancerogenus ATCC 35316 GN=ENTCAN_05461 PE=4 SV=1	hypothetical protein ENTCAN_05461 [Enterobacter cancerogenus ATCC 35316]	GO:0003674,GO:0003824,GO:0005488,GO:0008150,GO:0008152,GO:0016491,GO:0030151,GO:0043167,GO:0043169,GO:0044710,GO:0046872,GO:0046914,GO:0055114
LSJC7GL000584	54.4814	629.303	-3.5299	1.1508e-129	4.8698e-128	1	588544..590961(+)	2418	805	0.57	NO	COG0243	Anaerobic dehydrogenases, typically selenocysteine-containing	[C] Energy production and conversion ;	K07306	E1.8.99.-A, dmsA anaerobic dimethyl sulfoxide reductase subunit A 1.8.99.- Unclassified; Cellular Processes and Signaling; Electron transfer carriers	sp|P18775|DMSA_ECOLI Dimethyl sulfoxide reductase DmsA OS=Escherichia coli (strain K12) GN=dmsA PE=1 SV=2//0	IPR006311; Twin-arginine translocation pathway, signal sequence	C8T0V0_KLEPR Anaerobic dimethyl sulfoxide reductase chain A OS=Klebsiella pneumoniae subsp. rhinoscleromatis ATCC 13884 GN=dmsA PE=3 SV=1	anaerobic dimethyl sulfoxide reductase chain A [Klebsiella pneumoniae subsp. rhinoscleromatis ATCC 13884]	GO:0003674,GO:0005488,GO:0009055,GO:0051536,GO:0051540
LSJC7GL000585	15.9199	93.4873	-2.5539	6.1839e-16	5.1667e-15	1	590972..591589(+)	618	205	0.55	NO	COG0437	Fe-S-cluster-containing hydrogenase components 1	[C] Energy production and conversion ;	K07307	dmsB anaerobic dimethyl sulfoxide reductase subunit B (DMSO reductase iron- sulfur subunit) -- Unclassified; Cellular Processes and Signaling; Electron transfer carriers	sp|P18776|DMSB_ECOLI Anaerobic dimethyl sulfoxide reductase chain B OS=Escherichia coli (strain K12) GN=dmsB PE=1 SV=4//1.36744e-140	IPR001450; 4Fe-4S binding domain	Q8ZPJ8_SALTY Putative dimethyl sulphoxide reductase OS=Salmonella typhimurium GN=STM1497 PE=4 SV=1	hypothetical protein SARI_01999 [Salmonella enterica subsp. arizonae serovar 62:z4,z23:-- str. RSK2980]	GO:0005575,GO:0006091,GO:0008150,GO:0008152,GO:0009061,GO:0009987,GO:0015980,GO:0016020,GO:0016021,GO:0019645,GO:0022900,GO:0022904,GO:0031224,GO:0044237,GO:0044425,GO:0044710,GO:0045333,GO:0055114
LSJC7GL000586	33.6086	145.573	-2.1148	1.0179e-19	9.8911e-19	1	591591..592454(+)	864	287	0.6	NO	COG3302	DMSO reductase anchor subunit	[R] General function prediction only ;	K07308	dmsC anaerobic dimethyl sulfoxide reductase subunit C (DMSO reductase anchor subunit) -- Unclassified; Cellular Processes and Signaling; Electron transfer carriers	sp|P18777|DMSC_ECOLI Anaerobic dimethyl sulfoxide reductase chain C OS=Escherichia coli (strain K12) GN=dmsC PE=1 SV=1//3.07324e-91	IPR007059; DMSO reductase anchor subunit (DmsC)	G8LH00_ENTCL Anaerobic dimethyl sulfoxide reductase chain C OS=Enterobacter cloacae EcWSU1 GN=dmsC PE=4 SV=1	dmsC gene product [Enterobacter cloacae EcWSU1]	GO:0003674,GO:0003676,GO:0003677,GO:0003824,GO:0005488,GO:0005575,GO:0019012,GO:0019013,GO:0019028,GO:0044423,GO:0051536,GO:0051540,GO:0097159,GO:1901363
LSJC7GL000591	215.921	103.904	1.0552	1.0345e-08	5.6777e-08	1	597393..598133(-)	741	246	0.54	YES	COG1180	Pyruvate-formate lyase-activating enzyme	[O] Posttranslational modification, protein turnover, chaperones ;	K04069	pflA, pflC, pflE pyruvate formate lyase activating enzyme 1.97.1.4 Unclassified; Genetic Information Processing; Protein folding and associated processing	sp|P0A9N7|PFLA_SHIFL Pyruvate formate-lyase 1-activating enzyme OS=Shigella flexneri GN=pflA PE=3 SV=2//5.29063e-175	IPR001989; Radical-activating enzyme, conserved site	A4W8S2_ENT38 Pyruvate formate-lyase activating enzyme OS=Enterobacter sp. (strain 638) GN=Ent638_1422 PE=4 SV=1	pyruvate formate lyase-activating enzyme 1 [Enterobacter sp. 638]	GO:0000166,GO:0001882,GO:0001883,GO:0003674,GO:0003676,GO:0003723,GO:0003824,GO:0005215,GO:0005488,GO:0005524,GO:0005575,GO:0005975,GO:0006109,GO:0006139,GO:0006401,GO:0006402,GO:0006464,GO:0006725,GO:0006807,GO:0006810,GO:0008150,GO:0008152,GO:0009056,GO:0009057,GO:0009987,GO:0016020,GO:0016070,GO:0016071,GO:0016787,GO:0016817,GO:0016820,GO:0017076,GO:0019222,GO:0019439,GO:0019538,GO:0022857,GO:…
LSJC7GL000599	6072.32	2691.63	1.1738	4.3255e-246	3.6607e-244	1	608187..609860(+)	1674	557	0.52	YES	COG0539	Ribosomal protein S1	[J] Translation, ribosomal structure and biogenesis ;	K02945	RP-S1, rpsA small subunit ribosomal protein S1 -- Genetic Information Processing; Translation; Ribosome [PATH:ko03010] Genetic Information Processing; Translation; Ribosome [BR:ko03011]	sp|P0AG70|RS1_SHIFL 30S ribosomal protein S1 OS=Shigella flexneri GN=rpsA PE=3 SV=1//0	IPR000110; Ribosomal protein S1	G9Z6B0_9ENTR 30S ribosomal protein S1 OS=Yokenella regensburgei ATCC 43003 GN=HMPREF0880_02858 PE=3 SV=1	ribosomal protein S1 [Yokenella regensburgei ATCC 43003]
LSJC7GL000608	127.241	270.178	-1.0863	2.2128e-15	1.8085e-14	1	618135..619025(+)	891	296	0.58	NO						sp|P0AB05|YCBJ_SHIFL Uncharacterized protein YcbJ OS=Shigella flexneri GN=ycbJ PE=4 SV=1//1.69272e-155	IPR002575; Aminoglycoside phosphotransferase	F5RTF1_9ENTR Chromosome partition protein MukF OS=Enterobacter hormaechei ATCC 49162 GN=mukF2 PE=4 SV=1	hypothetical protein PGS1_06480 [Enterobacter cloacae subsp. cloacae GS1]	GO:0003674,GO:0003676,GO:0003677,GO:0005488,GO:0097159,GO:1901363
LSJC7GL000649	344.695	145.172	1.2476	4.2087e-17	3.7177e-16	1	665943..666266(-)	324	107	0.56	NO	COG3785	Uncharacterized conserved protein	[S] Function unknown ;	K11940	hspQ heat shock protein HspQ -- Unclassified; Poorly Characterized; General function prediction only	sp|A8AIB1|HSPQ_CITK8 Heat shock protein HspQ OS=Citrobacter koseri (strain ATCC BAA-895 / CDC 4225-83 / SGSC4696) GN=hspQ PE=3 SV=1//9.68652e-63	IPR011722; Hemimethylated DNA-binding domain	C1M9P3_9ENTR Heat shock protein hspQ OS=Citrobacter sp. 30_2 GN=hspQ PE=3 SV=1	conserved hypothetical protein [Citrobacter sp. 30_2]	GO:0003674,GO:0005215,GO:0005575,GO:0006810,GO:0008150,GO:0016020,GO:0051179,GO:0051234
LSJC7GL000672	1882.2	293.55	2.6807	1.013e-260	1.0222e-258	1	687944..688336(+)	393	130	0.5	YES								H3MIH4_KLEOX Putative uncharacterized protein OS=Klebsiella oxytoca 10-5246 GN=HMPREF9690_01114 PE=4 SV=1	hypothetical protein EBL_c10490 [Escherichia blattae DSM 4481]
LSJC7GL000674	61.6748	7.34543	3.0698	1.8849e-11	1.2456e-10	1	688582..689070(-)	489	162	0.55	NO						sp|P25728|YGBA_ECOLI Uncharacterized protein YgbA OS=Escherichia coli (strain K12) GN=ygbA PE=4 SV=1//3.56474e-57	IPR020483; Uncharacterised protein family YgbA	D4BHA7_9ENTR Putative cytoplasmic protein OS=Citrobacter youngae ATCC 29220 GN=CIT292_09914 PE=4 SV=1	putative cytoplasmic protein [Citrobacter youngae ATCC 29220]	GO:0003674,GO:0003824,GO:0003993,GO:0016787,GO:0016788,GO:0016791,GO:0042578
LSJC7GL000676	663.8	195.923	1.7605	7.3879e-54	1.4909e-52	1	690586..691836(+)	1251	416	0.57	NO				K01085	agp glucose-1-phosphatase 3.1.3.10 Metabolism; Carbohydrate Metabolism; Glycolysis / Gluconeogenesis [PATH:ko00010]	sp|P19926|AGP_ECOLI Glucose-1-phosphatase OS=Escherichia coli (strain K12) GN=agp PE=1 SV=1//0	IPR000560; Histidine phosphatase superfamily, clade-2	D3GGN3_CITBR Glucose-1-phosphatase OS=Citrobacter braakii PE=4 SV=1	glucose-1-phosphatase [Citrobacter braakii]
LSJC7GL000677	152.831	432.98	-1.5024	1.8308e-36	2.7764e-35	1	691878..692108(-)	231	76	0.49	YES						sp|P0AB17|YCCJ_SHIFL Uncharacterized protein YccJ OS=Shigella flexneri GN=yccJ PE=4 SV=1//1.79832e-39	IPR025600; YccJ-like protein	E3GCZ9_ENTCS Putative uncharacterized protein OS=Enterobacter cloacae (strain SCF1) GN=Entcl_2770 PE=4 SV=1	hypothetical protein [Enterobacter cloacae SCF1]	GO:0000166,GO:0003674,GO:0003824,GO:0005488,GO:0010181,GO:0016491,GO:0032553,GO:0036094,GO:0043167,GO:0043168,GO:0048037,GO:0050662,GO:0097159,GO:1901265,GO:1901363
LSJC7GL000678	395.874	1100.08	-1.4745	1.0573e-87	3.1882e-86	1	692125..692721(-)	597	198	0.59	NO	COG0655	Multimeric flavodoxin WrbA	[R] General function prediction only ;	K03809	wrbA Trp repressor binding protein -- Unclassified; Poorly Characterized; General function prediction only	sp|A9N6R4|WRBA_SALPB Flavoprotein WrbA OS=Salmonella paratyphi B (strain ATCC BAA-1250 / SPB7) GN=wrbA PE=3 SV=1//3.0283e-126	IPR005025; NADPH-dependent FMN reductase	H5I297_ECOLX Quinone oxidoreductase, type IV OS=Escherichia coli DEC11E GN=wrbA PE=4 SV=1	TrpR binding protein WrbA [Salmonella enterica subsp. enterica serovar Paratyphi B str. SPB7]
LSJC7GL000679	126.887	331.88	-1.3871	1.4038e-25	1.6817e-24	1	693157..693336(+)	180	59	0.56	NO						sp|P56614|YMDF_ECOLI Uncharacterized protein YmdF OS=Escherichia coli (strain K12) GN=ymdF PE=3 SV=1//2.10741e-14				GO:0003674,GO:0003824,GO:0004657,GO:0006082,GO:0006520,GO:0006536,GO:0006537,GO:0006560,GO:0006562,GO:0006807,GO:0008150,GO:0008152,GO:0008652,GO:0009056,GO:0009058,GO:0009063,GO:0009064,GO:0009065,GO:0009084,GO:0009987,GO:0016053,GO:0016054,GO:0016491,GO:0016645,GO:0019752,GO:0043436,GO:0043648,GO:0043650,GO:0044237,GO:0044238,GO:0044248,GO:0044249,GO:0044281,GO:0044282,GO:0044283,GO:0044710,GO:…
LSJC7GL000682	273.94	797.447	-1.5415	6.2201e-68	1.5542e-66	1	694542..698489(-)	3948	1315	0.61	NO	COG4230	Delta 1-pyrroline-5-carboxylate dehydrogenase	[C] Energy production and conversion ;	K13821	putA proline dehydrogenase / delta 1-pyrroline-5-carboxylate dehydrogenase 1.5.99.8 1.5.1.12 Metabolism; Amino Acid Metabolism; Alanine, aspartate and glutamate metabolism [PATH:ko00250] Metabolism; Amino Acid Metabolism; Arginine and proline metabolism [PATH:ko00330]	sp|O52485|PUTA_ENTAE Bifunctional protein PutA OS=Enterobacter aerogenes GN=putA PE=3 SV=1//0	IPR002872; Proline dehydrogenase	E9UBH7_ECOLX Delta-1-pyrroline-5-carboxylate dehydrogenase OS=Escherichia coli MS 57-2 GN=HMPREF9532_02368 PE=3 SV=1	delta-1-pyrroline-5-carboxylate dehydrogenase [Escherichia coli MS 57-2]	GO:0000166,GO:0001882,GO:0001883,GO:0003674,GO:0003676,GO:0003677,GO:0003678,GO:0003824,GO:0004003,GO:0004386,GO:0005488,GO:0005524,GO:0005575,GO:0005622,GO:0005623,GO:0006810,GO:0008026,GO:0008094,GO:0008150,GO:0016462,GO:0016787,GO:0016817,GO:0016818,GO:0016887,GO:0017076,GO:0017111,GO:0030554,GO:0032549,GO:0032550,GO:0032553,GO:0032555,GO:0032559,GO:0035639,GO:0036094,GO:0042623,GO:0043167,GO:…
LSJC7GL000687	330.426	803.724	-1.2824	1.5623e-53	3.1287e-52	1	704522..705292(+)	771	256	0.57	NO	COG1702	Phosphate starvation-inducible protein PhoH, predicted ATPase	[T] Signal transduction mechanisms ;	K06217	phoH, phoL phosphate starvation-inducible protein PhoH and related proteins -- Unclassified; Cellular Processes and Signaling; Signal transduction mechanisms	sp|P0A9K1|PHOH_ECOLI Protein PhoH OS=Escherichia coli (strain K12) GN=phoH PE=1 SV=1//5.17767e-157	IPR003714; PhoH-like protein	G8LIP7_ENTCL PhoH OS=Enterobacter cloacae EcWSU1 GN=phoH PE=4 SV=1	phoH gene product [Enterobacter cloacae EcWSU1]	GO:0005575,GO:0005622,GO:0005623,GO:0005737,GO:0006914,GO:0008150,GO:0008152,GO:0009056,GO:0009987,GO:0044237,GO:0044248,GO:0044424,GO:0044464
LSJC7GL000716	96.4627	42.6035	1.179	2.3265e-05	8.7694e-05	1	724921..725481(-)	561	186	0.5	NO						sp|P40822|YCEB_SALTY Uncharacterized lipoprotein YceB OS=Salmonella typhimurium (strain LT2 / SGSC1412 / ATCC 700720) GN=yceB PE=4 SV=2//4.38139e-102	IPR010835; Protein of unknown function DUF1439	H5VGK9_SALSE Putative uncharacterized protein yceB OS=Salmonella enterica subsp. enterica serovar Senftenberg str. SS209 GN=yceB PE=4 SV=1	putative lipoprotein [Salmonella enterica subsp. enterica serovar Saintpaul str. SARA29]	GO:0003674,GO:0003735,GO:0005198,GO:0005575,GO:0005622,GO:0005623,GO:0005737,GO:0005840,GO:0006412,GO:0008150,GO:0008152,GO:0009058,GO:0009059,GO:0009987,GO:0010467,GO:0015934,GO:0019538,GO:0030529,GO:0032991,GO:0034645,GO:0043170,GO:0043226,GO:0043228,GO:0043229,GO:0043232,GO:0044237,GO:0044238,GO:0044249,GO:0044260,GO:0044267,GO:0044391,GO:0044422,GO:0044424,GO:0044444,GO:0044446,GO:0044464,GO:…
LSJC7GL000726	525.71	208.744	1.3325	4.2918e-28	5.4659e-27	1	736697..736825(+)	129	42	0.54	NO	COG0333	Ribosomal protein L32	[J] Translation, ribosomal structure and biogenesis ;	K02911	RP-L32, rpmF large subunit ribosomal protein L32 -- Genetic Information Processing; Translation; Ribosome [PATH:ko03010] Genetic Information Processing; Translation; Ribosome [BR:ko03011]	sp|Q2NU44|RL32_SODGM 50S ribosomal protein L32 OS=Sodalis glossinidius (strain morsitans) GN=rpmF PE=3 SV=1//6.02544e-22	IPR002677; Ribosomal protein L32p	E6W831_PANSA 50S ribosomal protein L32 OS=Pantoea sp. (strain At-9b) GN=rpmF PE=3 SV=1	50S ribosomal protein L32 [Sodalis glossinidius str. 'morsitans']	GO:0005575,GO:0005622,GO:0005623,GO:0005737,GO:0005739,GO:0043226,GO:0043227,GO:0043229,GO:0043231,GO:0044424,GO:0044444,GO:0044464
LSJC7GL000731	1612.63	746.964	1.1103	1.9384e-60	4.2735e-59	1	740681..740917(+)	237	78	0.47	YES	COG0236	Acyl carrier protein	[IQ] Lipid transport and metabolism ; Secondary metabolites biosynthesis, transport and catabolism ;	K02078	acpP acyl carrier protein -- Unclassified; Metabolism; Lipid metabolism	sp|B2VDK4|ACP_ERWT9 Acyl carrier protein OS=Erwinia tasmaniensis (strain DSM 17950 / Et1/99) GN=acpP PE=3 SV=1//7.53811e-36	IPR003231; Acyl carrier protein (ACP)	D2TD07_ERWP6 Acyl carrier protein OS=Erwinia pyrifoliae (strain DSM 12163 / CIP 106111 / Ep16/96) GN=acpP PE=3 SV=1	Acyl carrier protein (ACP) [Erwinia pyrifoliae DSM 12163]	GO:0003674,GO:0003824,GO:0005215,GO:0005351,GO:0005402,GO:0005575,GO:0005576,GO:0006810,GO:0006950,GO:0006952,GO:0008150,GO:0008324,GO:0008643,GO:0008982,GO:0009401,GO:0009607,GO:0009620,GO:0015075,GO:0015144,GO:0015291,GO:0015293,GO:0015294,GO:0015295,GO:0016020,GO:0016740,GO:0016772,GO:0016773,GO:0022804,GO:0022857,GO:0022891,GO:0022892,GO:0044699,GO:0044765,GO:0050832,GO:0050896,GO:0051119,GO:…
LSJC7GL000738	3077.37	1302.95	1.2399	5.0647e-138	2.3311e-136	1	746931..748364(+)	1434	477	0.55	YES	COG1263	Phosphotransferase system IIC components, glucose/maltose/N-acetylglucosamine-specific	[G] Carbohydrate transport and metabolism ;	K02778	PTS-Glc-EIIB, ptsG PTS system, glucose-specific IIB component 2.7.1.69 Metabolism; Carbohydrate Metabolism; Glycolysis / Gluconeogenesis [PATH:ko00010] Metabolism; Carbohydrate Metabolism; Amino sugar and nucleotide sugar metabolism [PATH:ko00520] Environmental Information Processing; Membrane Transport; Transporters [BR:ko02000] Environmental Information Processing; Membrane Transport; Phosphotr…	sp|P69786|PTGCB_ECOLI PTS system glucose-specific EIICB component OS=Escherichia coli (strain K12) GN=ptsG PE=1 SV=1//0	IPR001996; Phosphotransferase system, EIIB component, type 1	G8WM54_KLEOK PTS system glucose-specific transporter subunits IIBC OS=Klebsiella oxytoca (strain ATCC 8724 / DSM 4798 / JCM 20051 / NBRC 3318 / NRRL B-199 / KCTC 1686) GN=KOX_17330 PE=4 SV=1	PTS system glucose-specific transporter subunit IIBC [Klebsiella oxytoca KCTC 1686]
LSJC7GL000740	25.3539	4.54081	2.4812	0.00013227	0.00043648	1	750790..750987(-)	198	65	0.39	NO										GO:0000166,GO:0003674,GO:0003824,GO:0003857,GO:0004616,GO:0005488,GO:0005975,GO:0005996,GO:0006006,GO:0006007,GO:0006082,GO:0006098,GO:0006139,GO:0006629,GO:0006631,GO:0006720,GO:0006721,GO:0006725,GO:0006732,GO:0006733,GO:0006739,GO:0006740,GO:0006753,GO:0006793,GO:0006796,GO:0006807,GO:0006810,GO:0006811,GO:0006812,GO:0006813,GO:0008150,GO:0008152,GO:0008299,GO:0008610,GO:0009056,GO:0009058,GO:…
LSJC7GL000743	209.081	104.439	1.0014	8.0734e-08	4.081e-07	1	753577..755337(-)	1761	586	0.57	YES	COG2303	Choline dehydrogenase and related flavoproteins	[E] Amino acid transport and metabolism ;	K06151	E1.1.99.3A gluconate 2-dehydrogenase alpha chain 1.1.99.3 Metabolism; Carbohydrate Metabolism; Pentose phosphate pathway [PATH:ko00030]	sp|O34214|GADH1_PECCY Gluconate 2-dehydrogenase flavoprotein OS=Pectobacterium cypripedii PE=1 SV=1//0	IPR000172; Glucose-methanol-choline oxidoreductase, N-terminal	E6WJC7_PANSA Gluconate 2-dehydrogenase (Acceptor) (Precursor) OS=Pantoea sp. (strain At-9b) GN=Pat9b_5798 PE=4 SV=1	gluconate 2-dehydrogenase (acceptor) [Pantoea sp. At-9b]
LSJC7GL000775	85.1419	40.8673	1.0589	0.00031049	0.00096399	1	790550..791281(-)	732	243	0.56	NO	COG3228	Uncharacterized protein conserved in bacteria	[S] Function unknown ;	K09933	K09933 hypothetical protein -- Unclassified; Poorly Characterized; Function unknown	sp|A7MJM0|MTFA_CROS8 Protein MtfA OS=Cronobacter sakazakii (strain ATCC BAA-894) GN=mtfA PE=3 SV=1//7.00827e-152	IPR010384; Transcription factor MtfA	F5VN33_ENTSA Protein mtfA OS=Cronobacter sakazakii E899 GN=mtfA PE=3 SV=1	hypothetical protein ESA_01228 [Cronobacter sakazakii ATCC BAA-894]	GO:0003674,GO:0005215,GO:0005575,GO:0005623,GO:0006810,GO:0008150,GO:0030288,GO:0030312,GO:0030313,GO:0031975,GO:0042597,GO:0044462,GO:0044464,GO:0051179,GO:0051234,GO:0071944
LSJC7GL000815	128.067	270.846	-1.0806	2.6169e-15	2.119e-14	1	825521..826324(+)	804	267	0.55	NO	COG0834	ABC-type amino acid transport/signal transduction systems, periplasmic component/domain	[ET] Amino acid transport and metabolism ; Signal transduction mechanisms ;	K02424	fliY cystine transport system substrate-binding protein -- Environmental Information Processing; Membrane Transport; Transporters [BR:ko02000] Environmental Information Processing; Membrane Transport; ABC transporters [PATH:ko02010] Cellular Processes; Cell Motility; Bacterial motility proteins [BR:ko02035]	sp|P0AEM9|FLIY_ECOLI Cystine-binding periplasmic protein OS=Escherichia coli (strain K12) GN=fliY PE=1 SV=1//3.34501e-139	IPR001320; Ionotropic glutamate receptor	E3G2P6_ENTCS Extracellular solute-binding protein family 3 (Precursor) OS=Enterobacter cloacae (strain SCF1) GN=Entcl_1821 PE=3 SV=1	family 3 extracellular solute-binding protein [Enterobacter cloacae SCF1]
LSJC7GL000819	142.453	45.141	1.658	8.1923e-12	5.5251e-11	1	829305..829559(-)	255	84	0.48	YES						sp|P0AD09|YECF_SHIFL Uncharacterized protein YecF OS=Shigella flexneri GN=yecF PE=4 SV=1//3.52941e-30	IPR019705; Protein of unknown function DUF2594	G0E1S9_ENTAK Putative uncharacterized protein OS=Enterobacter aerogenes (strain ATCC 13048 / DSM 30053 / JCM 1235 / KCTC 2190 / NBRC 13534 / NCIMB 10102 / NCTC 10006) GN=EAE_23030 PE=4 SV=1	hypothetical protein EBL_c15510 [Escherichia blattae DSM 4481]	GO:0003674,GO:0005215,GO:0005310,GO:0005342,GO:0005575,GO:0006810,GO:0006811,GO:0006820,GO:0006835,GO:0008150,GO:0008509,GO:0008514,GO:0015075,GO:0015556,GO:0015711,GO:0015740,GO:0015849,GO:0016020,GO:0016021,GO:0022857,GO:0022891,GO:0022892,GO:0031224,GO:0044425,GO:0044699,GO:0044765,GO:0046942,GO:0046943,GO:0051179,GO:0051234,GO:0071702
LSJC7GL000832	123.232	578.954	-2.2321	5.075e-78	1.3586e-76	1	841189..842532(-)	1344	447	0.55	NO	COG2704	Anaerobic C4-dicarboxylate transporter	[R] General function prediction only ;	K07792	dcuB anaerobic C4-dicarboxylate transporter DcuB -- Environmental Information Processing; Signal Transduction; Two-component system [PATH:ko02020]	sp|P0ABP2|DCUB_SHIFL Anaerobic C4-dicarboxylate transporter DcuB OS=Shigella flexneri GN=dcuB PE=3 SV=1//7.60627e-131	IPR004668; Anaerobic c4-dicarboxylate membrane transporter	D5C5M0_ENTCC Anaerobic C4-dicarboxylate transporter OS=Enterobacter cloacae subsp. cloacae (strain ATCC 13047 / DSM 30054 / NBRC 13535 / NCDC 279-56) GN=ECL_01391 PE=4 SV=1	anaerobic C4-dicarboxylate transporter [Enterobacter cloacae subsp. cloacae ATCC 13047]	GO:0003674,GO:0003824,GO:0005975,GO:0005984,GO:0005991,GO:0005992,GO:0008150,GO:0008152,GO:0009058,GO:0009311,GO:0009312,GO:0009987,GO:0016051,GO:0034637,GO:0044237,GO:0044238,GO:0044249,GO:0044262,GO:0044723,GO:0046351,GO:0071704,GO:1901576
LSJC7GL000839	29.3633	92.686	-1.6583	4.6337e-10	2.8075e-09	1	848470..849894(+)	1425	474	0.56	NO	COG0380	Trehalose-6-phosphate synthase	[G] Carbohydrate transport and metabolism ;	K00697	E2.4.1.15, otsA alpha,alpha-trehalose-phosphate synthase (UDP-forming) 2.4.1.15 Metabolism; Carbohydrate Metabolism; Starch and sucrose metabolism [PATH:ko00500] Metabolism; Glycan Biosynthesis and Metabolism; Glycosyltransferases [BR:ko01003]	sp|A7MEE9|OTSA_CROS8 Alpha,alpha-trehalose-phosphate synthase [UDP-forming] OS=Cronobacter sakazakii (strain ATCC BAA-894) GN=otsA PE=3 SV=1//0	IPR001830; Glycosyl transferase, family 20	H5UWV7_ESCHE Alpha,alpha-trehalose-phosphate synthase OS=Escherichia hermannii NBRC 105704 GN=otsA PE=4 SV=1	trehalose-6-phosphate synthase [Cronobacter sakazakii ES15]
LSJC7GL000875	147.524	319.192	-1.1135	1.7289e-18	1.5971e-17	1	883587..883934(+)	348	115	0.56	NO						sp|Q3Z2J8|YEBF_SHISS Protein YebF OS=Shigella sonnei (strain Ss046) GN=yebF PE=3 SV=2//1.48072e-41	IPR025603; YebF/Colicin-M immunity protein	H5UWQ0_ESCHE Putative uncharacterized protein yebF OS=Escherichia hermannii NBRC 105704 GN=yebF PE=4 SV=1	hypothetical protein YebF [Escherichia hermannii NBRC 105704]	GO:0000775,GO:0003674,GO:0005488,GO:0005507,GO:0005575,GO:0005622,GO:0005623,GO:0005634,GO:0005694,GO:0007059,GO:0008150,GO:0009987,GO:0010035,GO:0010038,GO:0042221,GO:0042597,GO:0043167,GO:0043169,GO:0043226,GO:0043227,GO:0043228,GO:0043229,GO:0043231,GO:0043232,GO:0044422,GO:0044424,GO:0044427,GO:0044446,GO:0044464,GO:0044699,GO:0044763,GO:0046688,GO:0046872,GO:0046914,GO:0050896,GO:0051301
LSJC7GL000881	66.5097	32.3199	1.0411	0.0017016	0.0046452	1	889013..889267(+)	255	84	0.58	YES	COG2372	Uncharacterized protein, homolog of Cu resistance protein CopC	[R] General function prediction only ;	K07156	pcoC -- -- Unclassified; Poorly Characterized; General function prediction only	sp|P0AA59|YOBA_SHIFL Protein YobA OS=Shigella flexneri GN=yobA PE=3 SV=1//3.67806e-24	IPR007348; CopC domain	H5UWP5_ESCHE Putative uncharacterized protein yobA OS=Escherichia hermannii NBRC 105704 GN=yobA PE=4 SV=1	hypothetical protein YobA [Escherichia hermannii NBRC 105704]	GO:0003674,GO:0003824,GO:0005488,GO:0005515,GO:0005575,GO:0016020,GO:0016021,GO:0016740,GO:0031224,GO:0044425,GO:0048037
LSJC7GL000908	50.1182	116.993	-1.223	1.3355e-08	7.1946e-08	1	914425..915981(+)	1557	518	0.57	NO	COG0861	Membrane protein TerC, possibly involved in tellurium resistance	[P] Inorganic ion transport and metabolism ;			sp|P0AEC0|YOAE_ECOLI UPF0053 inner membrane protein YoaE OS=Escherichia coli (strain K12) GN=yoaE PE=1 SV=1//0	IPR000644; Cystathionine beta-synthase, core	F5VLI2_ENTSA Putative uncharacterized protein OS=Cronobacter sakazakii E899 GN=CSE899_09887 PE=4 SV=1	Integral membrane protein TerC [Enterobacter mori LMG 25706]
LSJC7GL000909	66.2739	133.019	-1.0051	1.4715e-07	7.1624e-07	1	915983..917572(-)	1590	529	0.56	YES	COG2200	FOG: EAL domain	[T] Signal transduction mechanisms ;			sp|P76261|ADRB_ECOLI Putative cyclic-di-GMP phosphodiesterase AdrB OS=Escherichia coli (strain K12) GN=adrB PE=2 SV=2//9.16513e-177	IPR001633; Diguanylate phosphodiesterase, EAL domain	G8LG79_ENTCL Putative cyclic-di-GMP phosphodiesterase AdrB OS=Enterobacter cloacae EcWSU1 GN=adrB PE=4 SV=1	adrB gene product [Enterobacter cloacae EcWSU1]
LSJC7GL000913	65.6843	29.3817	1.1606	0.00057581	0.0017089	1	921331..921513(+)	183	60	0.55	YES	COG3140	Uncharacterized protein conserved in bacteria	[S] Function unknown ;	K09917	K09917 hypothetical protein -- Unclassified; Poorly Characterized; Function unknown	sp|A7MKF0|Y1442_CROS8 UPF0181 protein ESA_01442 OS=Cronobacter sakazakii (strain ATCC BAA-894) GN=ESA_01442 PE=3 SV=1//1.42129e-30	IPR005371; Uncharacterised protein family UPF0181	F5VGY3_ENTSA UPF0181 protein CSE899_00800 OS=Cronobacter sakazakii E899 GN=CSE899_00800 PE=3 SV=1	hypothetical protein ESA_01442 [Cronobacter sakazakii ATCC BAA-894]	GO:0003674,GO:0003824,GO:0004175,GO:0004222,GO:0006508,GO:0008150,GO:0008152,GO:0008233,GO:0008237,GO:0016787,GO:0019538,GO:0043170,GO:0044238,GO:0070011,GO:0071704
LSJC7GL000916	45.637	15.2251	1.5838	0.00019006	0.00061256	1	924005..924700(+)	696	231	0.62	YES	COG1214	Inactive homolog of metal-dependent proteases, putative molecular chaperone	[O] Posttranslational modification, protein turnover, chaperones ;	K01423	E3.4.-.- -- -- Metabolism; Amino Acid Metabolism; Lysine degradation [PATH:ko00310] Metabolism; Metabolism of Cofactors and Vitamins; Biotin metabolism [PATH:ko00780]	sp|P76256|YEAZ_ECOLI Uncharacterized protein YeaZ OS=Escherichia coli (strain K12) GN=yeaZ PE=1 SV=1//6.17683e-114	IPR000905; Peptidase M22, glycoprotease	F4TFD4_ECOLX M22 peptidase-like protein YeaZ OS=Escherichia coli M718 GN=ECJG_02756 PE=4 SV=1	glycoprotease family protein [Escherichia blattae DSM 4481]	GO:0005575,GO:0005622,GO:0005623,GO:0005856,GO:0006461,GO:0006996,GO:0007010,GO:0007015,GO:0008064,GO:0008150,GO:0008154,GO:0009987,GO:0016043,GO:0022607,GO:0030029,GO:0030036,GO:0030041,GO:0030832,GO:0030833,GO:0032271,GO:0032535,GO:0032956,GO:0032970,GO:0033043,GO:0034622,GO:0043226,GO:0043228,GO:0043229,GO:0043232,GO:0043254,GO:0043623,GO:0043933,GO:0044085,GO:0044087,GO:0044424,GO:0044464,GO:…
LSJC7GL000932	122.878	397.455	-1.6936	4.1441e-39	6.6294e-38	1	937179..938717(-)	1539	512	0.53	YES	COG2719	Uncharacterized conserved protein	[S] Function unknown ;	K06415	spoVR stage V sporulation protein R -- Unclassified; Cellular Processes and Signaling; Sporulation	sp|P29013|YCGB_ECOLI Uncharacterized protein YcgB OS=Escherichia coli (strain K12) GN=ycgB PE=4 SV=2//0	IPR007390; Sporulation stage V, protein R	H5V7V7_ESCHE Putative uncharacterized protein ycgB OS=Escherichia hermannii NBRC 105704 GN=ycgB PE=4 SV=1	hypothetical protein YcgB [Escherichia hermannii NBRC 105704]	GO:0006950,GO:0006952,GO:0008150,GO:0050896
LSJC7GL000934	73.939	165.74	-1.1645	6.5987e-11	4.2121e-10	1	940352..941419(+)	1068	355	0.6	YES	COG0787	Alanine racemase	[M] Cell wall/membrane/envelope biogenesis ;	K01775	E5.1.1.1, alr alanine racemase 5.1.1.1 Metabolism; Metabolism of Other Amino Acids; D-Alanine metabolism [PATH:ko00473]	sp|O30746|ALR2_ENTAE Alanine racemase, catabolic OS=Enterobacter aerogenes GN=dadB PE=2 SV=1//1.55026e-179	IPR000821; Alanine racemase	G0DZU0_ENTAK Alanine racemase 2 OS=Enterobacter aerogenes (strain ATCC 13048 / DSM 30053 / JCM 1235 / KCTC 2190 / NBRC 13534 / NCIMB 10102 / NCTC 10006) GN=alr2 PE=3 SV=1	alanine racemase [Enterobacter aerogenes KCTC 2190]	GO:0003674,GO:0005488,GO:0019825
LSJC7GL000955	20.9907	47.8121	-1.1876	0.00037564	0.0011513	1	966538..967038(-)	501	166	0.51	NO	COG2346	Truncated hemoglobins	[R] General function prediction only ;	K06886	glbN hemoglobin -- Unclassified; Poorly Characterized; General function prediction only	sp|O31607|TRHBO_BACSU Group 2 truncated hemoglobin YjbI OS=Bacillus subtilis (strain 168) GN=yjbI PE=1 SV=1//1.72271e-08	IPR001486; Globin, truncated bacterial-like	B6VNR2_PHOAA Putative uncharacterized protein OS=Photorhabdus asymbiotica subsp. asymbiotica (strain ATCC 43949 / 3105-77) GN=PAU_03371 PE=4 SV=1	hypothetical protein PAU_03371 [Photorhabdus asymbiotica subsp. asymbiotica ATCC 43949]	GO:0006139,GO:0006725,GO:0006807,GO:0008150,GO:0008152,GO:0009116,GO:0009987,GO:0034641,GO:0044237,GO:0044238,GO:0044281,GO:0044710,GO:0046483,GO:0055086,GO:0071704,GO:1901135,GO:1901360,GO:1901564,GO:1901657
LSJC7GL000980	354.365	150.114	1.2392	2.3694e-17	2.1071e-16	1	997307..998245(-)	939	312	0.57	NO	COG0462	Phosphoribosylpyrophosphate synthetase	[FE] Nucleotide transport and metabolism ; Amino acid transport and metabolism ;	K00948	E2.7.6.1, prsA ribose-phosphate pyrophosphokinase 2.7.6.1 Metabolism; Carbohydrate Metabolism; Pentose phosphate pathway [PATH:ko00030] Metabolism; Nucleotide Metabolism; Purine metabolism [PATH:ko00230]	sp|P0A1V6|KPRS_SALTY Ribose-phosphate pyrophosphokinase OS=Salmonella typhimurium (strain LT2 / SGSC1412 / ATCC 700720) GN=prs PE=3 SV=2//0	IPR000836; Phosphoribosyltransferase	C9XTW2_CROTZ Ribose-phosphate pyrophosphokinase OS=Cronobacter turicensis (strain DSM 18703 / LMG 23827 / z3032) GN=prs PE=3 SV=1	prs gene product [Cronobacter turicensis z3032]	GO:0003674,GO:0003824,GO:0005488,GO:0005506,GO:0006807,GO:0008150,GO:0008152,GO:0009055,GO:0016491,GO:0020037,GO:0043167,GO:0043169,GO:0044710,GO:0046872,GO:0046906,GO:0046914,GO:0055114,GO:0097159,GO:1901363
LSJC7GL000989	85.9674	183.769	-1.096	4.6666e-11	3.0007e-10	1	1005777..1007216(+)	1440	479	0.57	NO	COG3303	Formate-dependent nitrite reductase, periplasmic cytochrome c552 subunit	[P] Inorganic ion transport and metabolism ;	K03385	nrfA formate-dependent nitrite reductase, periplasmic cytochrome c552 subunit 1.7.2.2 Metabolism; Energy Metabolism; Nitrogen metabolism [PATH:ko00910]	sp|A9MGK5|NRFA_SALAR Cytochrome c-552 OS=Salmonella arizonae (strain ATCC BAA-731 / CDC346-86 / RSK2980) GN=nrfA PE=3 SV=1//0	IPR003321; Cytochrome c552	G4C9H0_SALIN Cytochrome c-552 OS=Salmonella enterica subsp. enterica serovar Infantis str. SARB27 GN=nrfA PE=3 SV=1	nitrite reductase [Salmonella enterica subsp. enterica serovar Infantis str. SARB27]	GO:0000150,GO:0000156,GO:0000160,GO:0000988,GO:0000990,GO:0000996,GO:0001071,GO:0003674,GO:0003676,GO:0003677,GO:0003700,GO:0003824,GO:0004871,GO:0005488,GO:0005575,GO:0005622,GO:0005623,GO:0006139,GO:0006259,GO:0006310,GO:0006351,GO:0006352,GO:0006355,GO:0006725,GO:0006807,GO:0007154,GO:0007165,GO:0008150,GO:0008152,GO:0009058,GO:0009059,GO:0009889,GO:0009987,GO:0010467,GO:0010468,GO:0010556,GO:…
LSJC7GL001002	972.764	39.9324	4.6065	3.6398e-211	2.3873e-209	1	1016851..1017498(-)	648	215	0.56	NO	COG2197	Response regulator containing a CheY-like receiver domain and an HTH DNA-binding domain	[TK] Signal transduction mechanisms ; Transcription ;	K07673	narX two-component system, NarL family, nitrate/nitrite sensor histidine kinase NarX 2.7.13.3 Metabolism; Enzyme Families; Protein kinases [BR:ko01001] Environmental Information Processing; Signal Transduction; Two-component system [PATH:ko02020] Environmental Information Processing; Signal Transduction; Two-component system [BR:ko02022]	sp|P0AF31|NARL_SHIFL Nitrate/nitrite response regulator protein NarL OS=Shigella flexneri GN=narL PE=3 SV=1//4.56306e-120	IPR000792; Transcription regulator LuxR, C-terminal	G0E2K9_ENTAK Transcriptional regulator NarL OS=Enterobacter aerogenes (strain ATCC 13048 / DSM 30053 / JCM 1235 / KCTC 2190 / NBRC 13534 / NCIMB 10102 / NCTC 10006) GN=EAE_16815 PE=4 SV=1	transcriptional regulator NarL [Enterobacter aerogenes KCTC 2190]	GO:0000155,GO:0000160,GO:0000166,GO:0001664,GO:0001882,GO:0001883,GO:0003674,GO:0003824,GO:0004672,GO:0004673,GO:0004871,GO:0004872,GO:0005102,GO:0005488,GO:0005515,GO:0005524,GO:0005575,GO:0007154,GO:0007165,GO:0007166,GO:0007186,GO:0007212,GO:0008150,GO:0009987,GO:0016020,GO:0016021,GO:0016301,GO:0016740,GO:0016772,GO:0016773,GO:0016775,GO:0017076,GO:0023052,GO:0030554,GO:0031224,GO:0032549,GO:…
LSJC7GL001003	1128.66	37.5285	4.9105	7.1943e-251	6.5084e-249	1	1017498..1019291(-)	1794	597	0.59	YES	COG3850	Signal transduction histidine kinase, nitrate/nitrite-specific	[T] Signal transduction mechanisms ;	K07673	narX two-component system, NarL family, nitrate/nitrite sensor histidine kinase NarX 2.7.13.3 Metabolism; Enzyme Families; Protein kinases [BR:ko01001] Environmental Information Processing; Signal Transduction; Two-component system [PATH:ko02020] Environmental Information Processing; Signal Transduction; Two-component system [BR:ko02022]	sp|P0AFA4|NARX_SHIFL Nitrate/nitrite sensor protein NarX OS=Shigella flexneri GN=narX PE=3 SV=1//0	IPR003594; ATPase-like, ATP-binding domain	B5PPC2_SALHA Putative uncharacterized protein OS=Salmonella enterica subsp. enterica serovar Hadar str. RI_05P066 GN=SeH_A2002 PE=4 SV=1	conserved hypothetical protein [Salmonella enterica subsp. enterica serovar Hadar str. RI_05P066]	GO:0005575,GO:0006810,GO:0008150,GO:0009987,GO:0016020,GO:0016021,GO:0031224,GO:0044425,GO:0044699,GO:0044763,GO:0044765,GO:0051179,GO:0051234,GO:0055085
LSJC7GL001004	5880.1	42.47	7.1133	0	0	1	1019598..1020998(+)	1401	466	0.57	NO	COG2223	Nitrate/nitrite transporter	[P] Inorganic ion transport and metabolism ;	K02575	narK, narU, nasA MFS transporter, NNP family, nitrate/nitrite transporter -- Environmental Information Processing; Membrane Transport; Transporters [BR:ko02000]	sp|P10903|NARK_ECOLI Nitrite extrusion protein 1 OS=Escherichia coli (strain K12) GN=narK PE=1 SV=2//0	IPR004737; Nitrate transporter	H5V511_ESCHE Nitrate/nitrite antiporter NarK OS=Escherichia hermannii NBRC 105704 GN=narK PE=4 SV=1	nitrate/nitrite antiporter NarK [Escherichia hermannii NBRC 105704]	GO:0003674,GO:0003824,GO:0005488,GO:0008150,GO:0008152,GO:0016491,GO:0030151,GO:0043167,GO:0043169,GO:0044710,GO:0046872,GO:0046914,GO:0055114
LSJC7GL001005	16117.2	127.276	6.9845	0	0	1	1021403..1025149(+)	3747	1248	0.58	NO	COG5013	Nitrate reductase alpha subunit	[C] Energy production and conversion ;	K00370	narG nitrate reductase 1, alpha subunit 1.7.99.4 Metabolism; Energy Metabolism; Nitrogen metabolism [PATH:ko00910] Environmental Information Processing; Signal Transduction; Two-component system [PATH:ko02020]	sp|P09152|NARG_ECOLI Respiratory nitrate reductase 1 alpha chain OS=Escherichia coli (strain K12) GN=narG PE=1 SV=4//0	IPR006468; Nitrate reductase, alpha subunit	A7MMJ9_CROS8 Putative uncharacterized protein OS=Cronobacter sakazakii (strain ATCC BAA-894) GN=ESA_01520 PE=4 SV=1	hypothetical protein ESA_01520 [Cronobacter sakazakii ATCC BAA-894]	GO:0003674,GO:0005488,GO:0009055,GO:0051536,GO:0051540
LSJC7GL001006	3736.46	32.587	6.8412	0	0	1	1025146..1026681(+)	1536	511	0.57	NO	COG1140	Nitrate reductase beta subunit	[C] Energy production and conversion ;	K00371	narH nitrate reductase 1, beta subunit 1.7.99.4 Metabolism; Energy Metabolism; Nitrogen metabolism [PATH:ko00910] Environmental Information Processing; Signal Transduction; Two-component system [PATH:ko02020]	sp|P11349|NARH_ECOLI Respiratory nitrate reductase 1 beta chain OS=Escherichia coli (strain K12) GN=narH PE=1 SV=3//0	IPR006547; Nitrate reductase, beta subunit	E7UZ75_SALTY Respiratory nitrate reductase beta chain OS=Salmonella enterica subsp. enterica serovar Typhimurium str. TN061786 GN=SEE_02848 PE=4 SV=1	Respiratory nitrate reductase beta chain [Salmonella enterica subsp. enterica serovar Typhimurium str. TN061786]
LSJC7GL001007	963.33	11.8862	6.3407	8.6045e-220	6.2705e-218	1	1026678..1027388(+)	711	236	0.59	NO	COG2180	Nitrate reductase delta subunit	[C] Energy production and conversion ;	K00373	narJ nitrate reductase 1, delta subunit 1.7.99.4 Metabolism; Energy Metabolism; Nitrogen metabolism [PATH:ko00910] Environmental Information Processing; Signal Transduction; Two-component system [PATH:ko02020]	sp|P0AF26|NARJ_ECOLI Nitrate reductase molybdenum cofactor assembly chaperone NarJ OS=Escherichia coli (strain K12) GN=narJ PE=1 SV=1//1.23126e-120	IPR003765; Nitrate reductase chaperone, NarJ	B5R6J4_SALG2 Respiratory nitrate reductase 1 delta chain OS=Salmonella gallinarum (strain 287/91 / NCTC 13346) GN=narJ PE=4 SV=1	nitrate reductase molybdenum cofactor assembly chaperone 1 [Salmonella enterica subsp. enterica serovar Dublin str. CT_02021853]	GO:0003674,GO:0003824,GO:0005215,GO:0005216,GO:0005227,GO:0005261,GO:0005267,GO:0005488,GO:0005515,GO:0005516,GO:0005575,GO:0005623,GO:0006810,GO:0006811,GO:0006812,GO:0006813,GO:0008150,GO:0008152,GO:0008324,GO:0008940,GO:0009325,GO:0015075,GO:0015077,GO:0015079,GO:0015267,GO:0015269,GO:0015672,GO:0016020,GO:0016021,GO:0016491,GO:0016661,GO:0022803,GO:0022836,GO:0022838,GO:0022839,GO:0022857,GO:…
LSJC7GL001008	2170.88	48.6134	5.4808	0	0	1	1027388..1028065(+)	678	225	0.56	NO	COG2181	Nitrate reductase gamma subunit	[C] Energy production and conversion ;	K00374	narI nitrate reductase 1, gamma subunit 1.7.99.4 Metabolism; Energy Metabolism; Nitrogen metabolism [PATH:ko00910] Environmental Information Processing; Signal Transduction; Two-component system [PATH:ko02020]	sp|P11350|NARI_ECOLI Respiratory nitrate reductase 1 gamma chain OS=Escherichia coli (strain K12) GN=narI PE=1 SV=1//8.89982e-140	IPR003816; Nitrate reductase, gamma subunit	G5Q223_SALMO Respiratory nitrate reductase gamma chain OS=Salmonella enterica subsp. enterica serovar Montevideo str. S5-403 GN=LTSEMON_1950 PE=4 SV=1	Respiratory nitrate reductase gamma chain [Salmonella enterica subsp. enterica serovar Montevideo str. S5-403]	GO:0003674,GO:0003676,GO:0003677,GO:0005488,GO:0005575,GO:0005622,GO:0005623,GO:0006139,GO:0006351,GO:0006355,GO:0006725,GO:0006807,GO:0008150,GO:0008152,GO:0009058,GO:0009059,GO:0009889,GO:0009987,GO:0010467,GO:0010468,GO:0010556,GO:0016070,GO:0018130,GO:0019012,GO:0019031,GO:0019219,GO:0019222,GO:0019438,GO:0031323,GO:0031326,GO:0032774,GO:0034641,GO:0034645,GO:0034654,GO:0036338,GO:0043170,GO:…
LSJC7GL001015	739.154	326.538	1.1786	1.1167e-31	1.5419e-30	1	1035633..1036049(-)	417	138	0.49	YES	COG2916	DNA-binding protein H-NS	[R] General function prediction only ;	K03746	hns DNA-binding protein H-NS -- Genetic Information Processing; Replication and Repair; Chromosome [BR:ko03036] Genetic Information Processing; Replication and Repair; DNA repair and recombination proteins [BR:ko03400]	sp|P0A1S2|HNS_SALTY DNA-binding protein H-NS OS=Salmonella typhimurium (strain LT2 / SGSC1412 / ATCC 700720) GN=hns PE=1 SV=2//4.03948e-50	IPR001801; Histone-like nucleoid-structuring protein H-NS	D2ZDA0_9ENTR DNA-binding protein H-NS OS=Enterobacter cancerogenus ATCC 35316 GN=ENTCAN_06433 PE=4 SV=1	DNA-binding protein H-NS [Enterobacter cancerogenus ATCC 35316]	GO:0003674,GO:0003824,GO:0003856,GO:0004871,GO:0005488,GO:0005575,GO:0005622,GO:0005623,GO:0005737,GO:0006082,GO:0006520,GO:0006725,GO:0006807,GO:0006915,GO:0006917,GO:0007154,GO:0007165,GO:0007243,GO:0007249,GO:0008150,GO:0008152,GO:0008219,GO:0008652,GO:0009058,GO:0009072,GO:0009073,GO:0009966,GO:0009967,GO:0009987,GO:0010627,GO:0010646,GO:0010647,GO:0010740,GO:0010941,GO:0010942,GO:0012501,GO:…
LSJC7GL001017	453.186	1184.48	-1.3861	8.9075e-87	2.6257e-85	1	1037926..1040601(-)	2676	891	0.53	NO	COG1454	Alcohol dehydrogenase, class	[IV] C Energy production and conversion ;	K04072	adhE acetaldehyde dehydrogenase / alcohol dehydrogenase 1.2.1.10 1.1.1.1 Metabolism; Carbohydrate Metabolism; Glycolysis / Gluconeogenesis [PATH:ko00010] Metabolism; Carbohydrate Metabolism; Pyruvate metabolism [PATH:ko00620] Metabolism; Carbohydrate Metabolism; Butanoate metabolism [PATH:ko00650] Metabolism; Lipid Metabolism; Fatty acid metabolism [PATH:ko00071] Metabolism; Amino Acid Metabolism…	sp|P0A9Q7|ADHE_ECOLI Aldehyde-alcohol dehydrogenase OS=Escherichia coli (strain K12) GN=adhE PE=1 SV=2//0	IPR001670; Alcohol dehydrogenase, iron-type	A4WB93_ENT38 Acetaldehyde dehydrogenase / alcohol dehydrogenase AdhE OS=Enterobacter sp. (strain 638) GN=Ent638_2304 PE=4 SV=1	bifunctional acetaldehyde-CoA/alcohol dehydrogenase [Enterobacter sp. 638]	GO:0000166,GO:0001882,GO:0001883,GO:0003674,GO:0003676,GO:0003723,GO:0003724,GO:0003824,GO:0003924,GO:0004386,GO:0005488,GO:0005515,GO:0005524,GO:0005525,GO:0006139,GO:0006351,GO:0006355,GO:0006725,GO:0006807,GO:0006810,GO:0008134,GO:0008150,GO:0008152,GO:0009058,GO:0009059,GO:0009889,GO:0009987,GO:0010467,GO:0010468,GO:0010556,GO:0015833,GO:0016070,GO:0016301,GO:0016462,GO:0016740,GO:0016772,GO:…
LSJC7GL001024	79.4815	169.078	-1.089	3.3166e-10	2.033e-09	1	1046918..1047919(+)	1002	333	0.56	NO	COG4608	ABC-type oligopeptide transport system, ATPase component	[E] Amino acid transport and metabolism ;	K02032	ABC.PE.A1 peptide/nickel transport system ATP-binding protein -- Environmental Information Processing; Membrane Transport; Transporters [BR:ko02000] Environmental Information Processing; Membrane Transport; ABC transporters [PATH:ko02010]	sp|P08007|OPPF_SALTY Oligopeptide transport ATP-binding protein OppF OS=Salmonella typhimurium (strain LT2 / SGSC1412 / ATCC 700720) GN=oppF PE=3 SV=2//0	IPR003439; ABC transporter-like	H3M6L3_KLEOX Oligopeptide transport ATP-binding protein OppF OS=Klebsiella oxytoca 10-5245 GN=HMPREF9689_02601 PE=4 SV=1	oligopeptide transport ATP-binding protein OppF [Klebsiella oxytoca 10-5243]
LSJC7GL001025	95.7552	39.6653	1.2715	6.6569e-06	2.7634e-05	1	1048005..1048337(-)	333	110	0.52	NO	COG3099	Uncharacterized protein conserved in bacteria	[S] Function unknown ;	K09901	K09901 hypothetical protein -- Unclassified; Poorly Characterized; Function unknown	sp|A6TAJ8|Y2158_KLEP7 UPF0263 protein KPN78578_21580 OS=Klebsiella pneumoniae subsp. pneumoniae (strain ATCC 700721 / MGH 78578) GN=KPN78578_21580 PE=3 SV=1//1.83011e-66	IPR007376; dsDNA mimic, putative	G8LEF6_ENTCL YciU OS=Enterobacter cloacae EcWSU1 GN=yciU PE=3 SV=1	yciU gene product [Enterobacter cloacae EcWSU1]
LSJC7GL001027	113.68	43.4048	1.389	1.2093e-07	5.9332e-07	1	1050148..1050285(+)	138	45	0.53	NO						sp|Q1RCI6|YCIY_ECOUT Uncharacterized protein YciY OS=Escherichia coli (strain UTI89 / UPEC) GN=yciY PE=3 SV=2//5.50051e-15		H5V544_ESCHE Putative uncharacterized protein OS=Escherichia hermannii NBRC 105704 GN=EH105704_11_00985 PE=4 SV=1	hypothetical protein EH105704_11_00985 [Escherichia hermannii NBRC 105704]
LSJC7GL001028	133.963	60.2325	1.1532	1.0154e-06	4.6168e-06	1	1050417..1050737(-)	321	106	0.6	NO	COG2350	Uncharacterized protein conserved in bacteria	[S] Function unknown ;	K09780	K09780 hypothetical protein -- Unclassified; Poorly Characterized; Function unknown	sp|P0AB57|YCII_SHIFL Protein YciI OS=Shigella flexneri GN=yciI PE=3 SV=1//2.17366e-42	IPR005545; YCII-related	H1EBP9_ECOLX Putative uncharacterized protein OS=Escherichia coli E101 GN=ESOG_03928 PE=4 SV=1	hypothetical protein ESOG_03928 [Escherichia coli E101]	GO:0005575,GO:0005623,GO:0042597,GO:0044464
LSJC7GL001032	134.906	60.2325	1.1633	7.6399e-07	3.5041e-06	1	1052949..1053692(-)	744	247	0.56	YES						sp|B5XT15|Y3195_KLEP3 UPF0259 membrane protein KPK_3195 OS=Klebsiella pneumoniae (strain 342) GN=KPK_3195 PE=3 SV=1//1.51964e-103	IPR009627; Uncharacterised protein family UPF0259	E3G9T1_ENTCS UPF0259 membrane protein Entcl_2534 (Precursor) OS=Enterobacter cloacae (strain SCF1) GN=Entcl_2534 PE=3 SV=1	hypothetical protein [Enterobacter cloacae SCF1]
LSJC7GL001046	51.4153	119.13	-1.2123	1.2182e-08	6.6167e-08	1	1065782..1066045(+)	264	87	0.49	NO								Q87MT3_VIBPA Putative uncharacterized protein VP2147 OS=Vibrio parahaemolyticus GN=VP2147 PE=4 SV=1	hypothetical protein VP2147 [Vibrio parahaemolyticus RIMD 2210633]	GO:0000166,GO:0001882,GO:0001883,GO:0003674,GO:0003824,GO:0005215,GO:0005488,GO:0005524,GO:0005575,GO:0006810,GO:0008150,GO:0008152,GO:0009987,GO:0015399,GO:0015405,GO:0016020,GO:0016021,GO:0016462,GO:0016787,GO:0016817,GO:0016818,GO:0016820,GO:0016887,GO:0017076,GO:0017111,GO:0022804,GO:0022857,GO:0030554,GO:0031224,GO:0032549,GO:0032550,GO:0032553,GO:0032555,GO:0032559,GO:0035639,GO:0036094,GO:…
LSJC7GL001060	125.944	61.301	1.0388	1.6391e-05	6.3705e-05	1	1080199..1080498(+)	300	99	0.5	NO	COG3771	Predicted membrane protein	[S] Function unknown ;	K08992	yciS putative membrane protein -- Unclassified; Poorly Characterized; Function unknown	sp|P0ACV5|YCIS_SHIFL Inner membrane protein YciS OS=Shigella flexneri GN=yciS PE=3 SV=1//2.61848e-32	IPR010445; Protein of unknown function DUF1049	D2TL31_CITRI Putative outer membrane protein (Precursor) OS=Citrobacter rodentium (strain ICC168) GN=ROD_17211 PE=4 SV=1	unnamed protein product [Citrobacter rodentium ICC168]	GO:0003674,GO:0003824,GO:0008150,GO:0008152,GO:0016491
LSJC7GL001069	469.46	196.59	1.2558	5.7261e-23	6.1067e-22	1	1087986..1088774(-)	789	262	0.55	NO	COG0623	Enoyl-[acyl-carrier-protein] reductase (NADH)	[I] Lipid transport and metabolism ;	K00208	fabI enoyl-[acyl-carrier protein] reductase I 1.3.1.9 Metabolism; Lipid Metabolism; Fatty acid biosynthesis [PATH:ko00061] Metabolism; Lipid Metabolism; Lipid biosynthesis proteins [BR:ko01004]	sp|P16657|FABI_SALTY Enoyl-[acyl-carrier-protein] reductase [NADH] FabI OS=Salmonella typhimurium (strain LT2 / SGSC1412 / ATCC 700720) GN=fabI PE=1 SV=3//1.28878e-180	IPR002347; Glucose/ribitol dehydrogenase	G8LDR4_ENTCL Enoyl-[acyl-carrier-protein] reductase [NADH] OS=Enterobacter cloacae EcWSU1 GN=fabI PE=3 SV=1	fabI gene product [Enterobacter cloacae EcWSU1]	GO:0000166,GO:0001071,GO:0001882,GO:0001883,GO:0003674,GO:0003700,GO:0003824,GO:0005488,GO:0005515,GO:0005524,GO:0006139,GO:0006351,GO:0006355,GO:0006725,GO:0006778,GO:0006779,GO:0006807,GO:0008134,GO:0008150,GO:0008152,GO:0009058,GO:0009059,GO:0009889,GO:0009987,GO:0010467,GO:0010468,GO:0010556,GO:0015979,GO:0015994,GO:0015995,GO:0016070,GO:0016462,GO:0016787,GO:0016817,GO:0016818,GO:0016851,GO:…
LSJC7GL001078	104.246	51.0174	1.0309	9.9115e-05	0.0003338	1	1099732..1100739(-)	1008	335	0.59	YES	COG1221	Transcriptional regulators containing an AAA-type ATPase domain and a DNA-binding domain	[KT] Transcription ; Signal transduction mechanisms ;	K03974	pspF psp operon transcriptional activator -- Genetic Information Processing; Transcription; Transcription factors [BR:ko03000]	sp|P37344|PSPF_ECOLI Psp operon transcriptional activator OS=Escherichia coli (strain K12) GN=pspF PE=1 SV=2//0	IPR002078; RNA polymerase sigma factor 54, interaction	A7DZR5_9ENTR Phage shock protein F OS=Citrobacter werkmanii GN=pspF PE=4 SV=1	phage shock protein F [Citrobacter werkmanii]	GO:0000041,GO:0003674,GO:0005215,GO:0005381,GO:0005575,GO:0006810,GO:0006811,GO:0006812,GO:0006826,GO:0008150,GO:0008324,GO:0015075,GO:0015093,GO:0015684,GO:0016020,GO:0016021,GO:0022857,GO:0022890,GO:0022891,GO:0022892,GO:0030001,GO:0031224,GO:0044425,GO:0044699,GO:0044765,GO:0046873,GO:0046915,GO:0051179,GO:0051234,GO:0070838,GO:0072509,GO:0072511
LSJC7GL001089	423.233	1232.16	-1.5417	5.6972e-104	2.0475e-102	1	1111164..1111412(+)	249	82	0.52	NO	COG2261	Predicted membrane protein	[S] Function unknown ;			sp|P64485|YEAQ_ECOLI UPF0410 protein YeaQ OS=Escherichia coli (strain K12) GN=yeaQ PE=3 SV=1//1.8506e-27	IPR007341; Transglycosylase-associated protein	F2ERM9_PANAA Putative uncharacterized protein yeaQ OS=Pantoea ananatis (strain AJ13355) GN=yeaQ PE=4 SV=1	hypothetical protein PANA_1553 [Pantoea ananatis LMG 20103]	GO:0003674,GO:0003824,GO:0004175,GO:0004222,GO:0005488,GO:0006508,GO:0008150,GO:0008152,GO:0008233,GO:0008237,GO:0008270,GO:0016787,GO:0019538,GO:0043167,GO:0043169,GO:0043170,GO:0044238,GO:0046872,GO:0046914,GO:0070011,GO:0071704
LSJC7GL001127	22.2878	48.2127	-1.1132	0.00065237	0.0019187	1	1149173..1151884(+)	2712	903	0.5	NO						sp|P55679|Y4WA_RHISN Uncharacterized zinc protease y4wA OS=Rhizobium sp. (strain NGR234) GN=NGR_a01040 PE=3 SV=1//1.5493e-39	IPR007863; Peptidase M16, C-terminal			GO:0003674,GO:0003824,GO:0008150,GO:0008152,GO:0016491,GO:0044710,GO:0055114
LSJC7GL001236	122.878	54.3562	1.1767	1.869e-06	8.2969e-06	1	1252463..1253935(+)	1473	490	0.61	YES	COG1012	NAD-dependent aldehyde dehydrogenases	[C] Energy production and conversion ;	K00130	E1.2.1.8, betB, gbsA betaine-aldehyde dehydrogenase 1.2.1.8 Metabolism; Amino Acid Metabolism; Glycine, serine and threonine metabolism [PATH:ko00260]	sp|A7ZWV5|BETB_ECOHS Betaine aldehyde dehydrogenase OS=Escherichia coli O9:H4 (strain HS) GN=betB PE=3 SV=1//0	IPR011264; Betaine aldehyde dehydrogenase	B3HWB1_ECOLX Betaine aldehyde dehydrogenase OS=Escherichia coli F11 GN=betB PE=3 SV=1	betaine aldehyde dehydrogenase [Escherichia coli 536]	GO:0003674,GO:0003824,GO:0008150,GO:0008152,GO:0009058,GO:0016853,GO:0016854,GO:0016855,GO:0018112,GO:0036361,GO:0047661
LSJC7GL001257	152.005	369.408	-1.2811	1.7391e-25	2.0552e-24	1	1271138..1272031(-)	894	297	0.53	NO	COG0384	Predicted epimerase, PhzC/PhzF homolog	[R] General function prediction only ;	K06998	K06998 -- -- Unclassified; Poorly Characterized; General function prediction only	sp|P73125|Y1019_SYNY3 Uncharacterized isomerase slr1019 OS=Synechocystis sp. (strain PCC 6803 / Kazusa) GN=slr1019 PE=3 SV=2//1.01667e-39	IPR003719; Phenazine biosynthesis PhzC/PhzF protein	G2S535_ENTAL Phenazine biosynthesis protein PhzF family OS=Enterobacter asburiae (strain LF7a) GN=Entas_2255 PE=4 SV=1	PhzF family phenazine biosynthesis protein [Enterobacter asburiae LF7a]	GO:0003674,GO:0003824,GO:0004553,GO:0004555,GO:0005575,GO:0005622,GO:0005623,GO:0005856,GO:0005975,GO:0005984,GO:0005991,GO:0006461,GO:0006996,GO:0007010,GO:0007015,GO:0008064,GO:0008150,GO:0008152,GO:0008154,GO:0009311,GO:0009987,GO:0015927,GO:0016043,GO:0016787,GO:0016798,GO:0022607,GO:0030029,GO:0030036,GO:0030041,GO:0030832,GO:0030833,GO:0032271,GO:0032535,GO:0032956,GO:0032970,GO:0033043,GO:…
LSJC7GL001264	50.2361	137.56	-1.4533	3.679e-12	2.5267e-11	1	1276146..1277867(-)	1722	573	0.58	YES	COG1626	Neutral trehalase	[G] Carbohydrate transport and metabolism ;	K01194	E3.2.1.28, treA alpha,alpha-trehalase 3.2.1.28 Metabolism; Carbohydrate Metabolism; Starch and sucrose metabolism [PATH:ko00500]	sp|B2U4I7|TREF_SHIB3 Cytoplasmic trehalase OS=Shigella boydii serotype 18 (strain CDC 3083-94 / BS512) GN=treF PE=3 SV=1//0	IPR001661; Glycoside hydrolase, family 37	G2S4F5_ENTAL Glycoside hydrolase family 37 OS=Enterobacter asburiae (strain LF7a) GN=Entas_4195 PE=4 SV=1	glycoside hydrolase family protein [Enterobacter asburiae LF7a]
LSJC7GL001272	26.5331	58.897	-1.1504	0.0001142	0.00038166	1	1285296..1285550(-)	255	84	0.52	NO										GO:0003674,GO:0005488,GO:0009055,GO:0051536,GO:0051540
LSJC7GL001278	7.42928	32.4535	-2.1271	1.6701e-05	6.4719e-05	1	1291301..1292845(-)	1545	514	0.58	NO	COG1140	Nitrate reductase beta subunit	[C] Energy production and conversion ;	K08346	narY nitrate reductase 2, beta subunit 1.7.99.4 Metabolism; Energy Metabolism; Nitrogen metabolism [PATH:ko00910]	sp|P19318|NARY_ECOLI Respiratory nitrate reductase 2 beta chain OS=Escherichia coli (strain K12) GN=narY PE=1 SV=2//0	IPR006547; Nitrate reductase, beta subunit	G9VE85_SALMO Nitrate reductase 2, beta subunit OS=Salmonella enterica subsp. enterica serovar Montevideo str. 4441 H GN=SEEM41H_01427 PE=4 SV=1	nitrate reductase 2, beta subunit [Salmonella enterica subsp. enterica serovar Montevideo str. 4441 H]	GO:0003674,GO:0003824,GO:0005488,GO:0008150,GO:0008152,GO:0016491,GO:0030151,GO:0043167,GO:0043169,GO:0044710,GO:0046872,GO:0046914,GO:0055114
LSJC7GL001279	17.335	64.9069	-1.9047	1.2272e-08	6.652e-08	1	1292842..1296582(-)	3741	1246	0.58	NO	COG5013	Nitrate reductase alpha subunit	[C] Energy production and conversion ;	K08345	narZ nitrate reductase 2, alpha subunit 1.7.99.4 Metabolism; Energy Metabolism; Nitrogen metabolism [PATH:ko00910]	sp|P19319|NARZ_ECOLI Respiratory nitrate reductase 2 alpha chain OS=Escherichia coli (strain K12) GN=narZ PE=1 SV=5//0	IPR006468; Nitrate reductase, alpha subunit	A8AGM3_CITK8 Putative uncharacterized protein OS=Citrobacter koseri (strain ATCC BAA-895 / CDC 4225-83 / SGSC4696) GN=CKO_01503 PE=4 SV=1	hypothetical protein CKO_01503 [Citrobacter koseri ATCC BAA-895]	GO:0008150,GO:0009405,GO:0051704
LSJC7GL001282	86.0853	193.385	-1.1676	1.5862e-12	1.1097e-11	1	1300787..1301011(+)	225	74	0.5	YES
LSJC7GL001283	52.5946	11.7527	2.1619	4.7103e-07	2.191e-06	1	1301516..1302589(+)	1074	357	0.55	NO	COG3391	Uncharacterized conserved protein	[S] Function unknown ;			sp|Q8ZPD6|YNCE_SALTY Uncharacterized protein YncE OS=Salmonella typhimurium (strain LT2 / SGSC1412 / ATCC 700720) GN=yncE PE=4 SV=1//5.62436e-168	IPR011048; Cytochrome cd1-nitrite reductase-like, C-terminal haem d1	F5VGY1_ENTSA Putative uncharacterized protein OS=Cronobacter sakazakii E899 GN=CSE899_00790 PE=4 SV=1	hypothetical protein ES15_2040 [Cronobacter sakazakii ES15]
LSJC7GL001287	41.2738	84.1386	-1.0275	2.1534e-05	8.1756e-05	1	1305660..1306469(+)	810	269	0.61	YES	COG4336	Uncharacterized conserved protein	[S] Function unknown ;			sp|Q87UC6|Y5379_PSESM UPF0317 protein PSPTO_5379 OS=Pseudomonas syringae pv. tomato (strain DC3000) GN=PSPTO_5379 PE=1 SV=1//3.92993e-148	IPR009906; Protein of unknown function DUF1445	B6XJA9_9ENTR UPF0317 protein PROVALCAL_03460 OS=Providencia alcalifaciens DSM 30120 GN=PROVALCAL_03460 PE=3 SV=1	hypothetical protein PROVALCAL_03460 [Providencia alcalifaciens DSM 30120]	GO:0003674,GO:0005488,GO:0005575,GO:0005622,GO:0005623,GO:0005634,GO:0006139,GO:0006351,GO:0006355,GO:0006725,GO:0006807,GO:0008150,GO:0008152,GO:0008270,GO:0009058,GO:0009059,GO:0009889,GO:0009987,GO:0010467,GO:0010468,GO:0010556,GO:0016070,GO:0018130,GO:0019219,GO:0019222,GO:0019438,GO:0031323,GO:0031326,GO:0032774,GO:0034641,GO:0034645,GO:0034654,GO:0043167,GO:0043169,GO:0043170,GO:0043226,GO:…
LSJC7GL001288	63.3258	167.209	-1.4008	7.9947e-14	6.0098e-13	1	1306503..1308047(+)	1545	514	0.63	NO	COG1984	Allophanate hydrolase subunit 2	[E] Amino acid transport and metabolism ;	K01457	E3.5.1.54 allophanate hydrolase 3.5.1.54 Metabolism; Amino Acid Metabolism; Arginine and proline metabolism [PATH:ko00330] Metabolism; Xenobiotics Biodegradation and Metabolism; Atrazine degradation [PATH:ko00791]	sp|P75745|YBGK_ECOLI Uncharacterized protein YbgK OS=Escherichia coli (strain K12) GN=ybgK PE=4 SV=1//2.58927e-36	IPR002130; Cyclophilin-like peptidyl-prolyl cis-trans isomerase domain	D4BYN9_PRORE Putative allophanate hydrolase OS=Providencia rettgeri DSM 1131 GN=PROVRETT_07439 PE=4 SV=1	putative allophanate hydrolase [Providencia rettgeri DSM 1131]	GO:0000166,GO:0001882,GO:0001883,GO:0003674,GO:0003824,GO:0005488,GO:0005524,GO:0008150,GO:0008152,GO:0008716,GO:0016874,GO:0016879,GO:0016881,GO:0017076,GO:0030554,GO:0032549,GO:0032550,GO:0032553,GO:0032555,GO:0032559,GO:0035639,GO:0036094,GO:0043167,GO:0043168,GO:0043169,GO:0046872,GO:0097159,GO:1901265,GO:1901363
LSJC7GL001289	79.1277	164.404	-1.055	1.4106e-09	8.3535e-09	1	1308061..1309794(+)	1734	577	0.59	YES	COG4770	Acetyl/propionyl-CoA carboxylase, alpha subunit	[I] Lipid transport and metabolism ;	K11263	bccA acetyl-/propionyl-CoA carboxylase, biotin carboxylase, biotin carboxyl carrier protein 6.3.4.14 Metabolism; Lipid Metabolism; Fatty acid biosynthesis [PATH:ko00061]	sp|P46392|BCCA_MYCLE Acetyl-/propionyl-coenzyme A carboxylase alpha chain OS=Mycobacterium leprae (strain TN) GN=bccA PE=3 SV=2//0	IPR000089; Biotin/lipoyl attachment	D4BYP0_PRORE Acetyl/propionyl-CoA carboxylase, alpha subunit OS=Providencia rettgeri DSM 1131 GN=PROVRETT_07440 PE=4 SV=1	acetyl/propionyl-CoA carboxylase, alpha subunit [Providencia rettgeri DSM 1131]	GO:0003674,GO:0003824,GO:0005215,GO:0005488,GO:0006508,GO:0006725,GO:0006778,GO:0006787,GO:0006807,GO:0006810,GO:0008150,GO:0008152,GO:0008233,GO:0008236,GO:0009056,GO:0009987,GO:0015994,GO:0015996,GO:0016787,GO:0016788,GO:0017171,GO:0019439,GO:0019538,GO:0033013,GO:0033015,GO:0034641,GO:0036094,GO:0042440,GO:0043170,GO:0044237,GO:0044238,GO:0044248,GO:0044270,GO:0044710,GO:0046149,GO:0046483,GO:…
LSJC7GL001294	59.4342	180.297	-1.601	2.0388e-17	1.8193e-16	1	1315260..1316315(+)	1056	351	0.47	YES	COG0657	Esterase/lipase	[I] Lipid transport and metabolism ;	K01066	E3.1.1.- esterase / lipase 3.1.1.- Metabolism; Biosynthesis of Other Secondary Metabolites; Tropane, piperidine and pyridine alkaloid biosynthesis [PATH:ko00960] Metabolism; Xenobiotics Biodegradation and Metabolism; 2,4-Dichlorobenzoate degradation [PATH:ko00623]	sp|Q5UQ83|YR526_MIMIV Putative alpha/beta hydrolase R526 OS=Acanthamoeba polyphaga mimivirus GN=MIMI_R526 PE=1 SV=1//1.72555e-72	IPR002168; Lipase, GDXG, active site	D1N0R7_9BACT Alpha/beta hydrolase fold-3 domain protein OS=Victivallis vadensis ATCC BAA-548 GN=Vvad_PD3659 PE=4 SV=1	Alpha/beta hydrolase fold-3 domain protein [Victivallis vadensis ATCC BAA-548]	GO:0005575,GO:0005623,GO:0007155,GO:0008150,GO:0009289,GO:0009987,GO:0022610,GO:0042995,GO:0044464,GO:0044699,GO:0044763
LSJC7GL001400	46.5804	96.4255	-1.0497	3.8467e-06	1.6517e-05	1	1429622..1430284(+)	663	220	0.45	YES				K07345	fimA major type 1 subunit fimbrin (pilin) -- Environmental Information Processing; Membrane Transport; Secretion system [BR:ko02044] Cellular Processes; Cell Motility; Bacterial motility proteins [BR:ko02035]	sp|P43660|LPFA_SALTY Long polar fimbria protein A OS=Salmonella typhimurium (strain LT2 / SGSC1412 / ATCC 700720) GN=lpfA PE=3 SV=1//6.22016e-23	IPR000259; Fimbrial-type adhesion domain	G8WC16_KLEOK Fimbrial protein BcfA OS=Klebsiella oxytoca (strain ATCC 8724 / DSM 4798 / JCM 20051 / NBRC 3318 / NRRL B-199 / KCTC 1686) GN=KOX_07070 PE=4 SV=1	fimbrial protein BcfA [Klebsiella oxytoca KCTC 1686]
LSJC7GL001421	48.2314	10.4172	2.211	9.7143e-07	4.4246e-06	1	1452051..1452227(+)	177	58	0.53	NO	COG0640	Predicted transcriptional regulators	[K] Transcription ;	K03892	arsR ArsR family transcriptional regulator -- Genetic Information Processing; Transcription; Transcription factors [BR:ko03000]	sp|P52144|ARSR2_ECOLX Arsenical resistance operon repressor OS=Escherichia coli GN=arsR PE=4 SV=1//4.71546e-33		C9Y5U6_CROTZ Arsenical resistance operon repressor OS=Cronobacter turicensis (strain DSM 18703 / LMG 23827 / z3032) GN=arsR PE=4 SV=1	DNA-binding transcriptional repressor ArsR [Cronobacter turicensis z3032]	GO:0003674,GO:0003676,GO:0003677,GO:0005488,GO:0006139,GO:0006351,GO:0006355,GO:0006725,GO:0006807,GO:0008150,GO:0008152,GO:0009058,GO:0009059,GO:0009889,GO:0009890,GO:0009892,GO:0009987,GO:0010467,GO:0010468,GO:0010556,GO:0010558,GO:0010605,GO:0010629,GO:0016070,GO:0018130,GO:0019219,GO:0019222,GO:0019438,GO:0031323,GO:0031324,GO:0031326,GO:0031327,GO:0032774,GO:0034641,GO:0034645,GO:0034654,GO:…
LSJC7GL001422	422.172	7.47899	5.8188	4.8995e-98	1.6271e-96	1	1452275..1452637(+)	363	120	0.5	NO				K01551	E3.6.3.16, arsA arsenite-transporting ATPase 3.6.3.16 Unclassified; Cellular Processes and Signaling; Other transporters	sp|P52148|ARSD2_ECOLX Arsenical resistance operon trans-acting repressor ArsD OS=Escherichia coli GN=arsD PE=4 SV=1//9.08824e-77	IPR010712; Arsenical-resistance operon trans-acting repressor ArsD	H0N8H6_SALET Arsenical resistance operon trans-acting repressor ArsD OS=Salmonella enterica subsp. enterica serovar Pomona str. ATCC 10729 GN=SEEPO729_13847 PE=4 SV=1	arsenical resistance operon trans-acting repressor ArsD [Citrobacter freundii 4_7_47CFAA]	GO:0000103,GO:0000166,GO:0001882,GO:0001883,GO:0003674,GO:0003676,GO:0003678,GO:0003723,GO:0003724,GO:0003824,GO:0003857,GO:0003883,GO:0003924,GO:0004020,GO:0004386,GO:0005488,GO:0005524,GO:0005525,GO:0005575,GO:0005622,GO:0005623,GO:0005634,GO:0005737,GO:0006082,GO:0006139,GO:0006220,GO:0006221,GO:0006259,GO:0006281,GO:0006310,GO:0006605,GO:0006612,GO:0006613,GO:0006614,GO:0006629,GO:0006631,GO:…
LSJC7GL001423	811.207	29.2482	4.7937	2.4263e-179	1.3838e-177	1	1452655..1454406(+)	1752	583	0.51	YES	COG0003	Oxyanion-translocating ATPase	[P] Inorganic ion transport and metabolism ;	K01551	E3.6.3.16, arsA arsenite-transporting ATPase 3.6.3.16 Unclassified; Cellular Processes and Signaling; Other transporters	sp|P52145|ARSA2_ECOLX Arsenical pump-driving ATPase OS=Escherichia coli GN=arsA PE=3 SV=1//0	IPR016300; Arsenical pump ATPase, ArsA/Get3	H0N8H7_SALET Arsenite-activated ATPase ArsA OS=Salmonella enterica subsp. enterica serovar Pomona str. ATCC 10729 GN=SEEPO729_13852 PE=4 SV=1	arsenical pump-driving ATPase [Citrobacter freundii 4_7_47CFAA]	GO:0003674,GO:0005215,GO:0005575,GO:0006810,GO:0008150,GO:0008509,GO:0009987,GO:0015075,GO:0015103,GO:0015105,GO:0016020,GO:0016021,GO:0022857,GO:0022891,GO:0022892,GO:0031224,GO:0044425,GO:0044699,GO:0044763,GO:0044765,GO:0051179,GO:0051234,GO:0055085
LSJC7GL001424	275.945	21.1014	3.709	7.3266e-54	1.49e-52	1	1454451..1455740(+)	1290	429	0.51	NO	COG1055	Na+/H+ antiporter NhaD and related arsenite permeases	[P] Inorganic ion transport and metabolism ;	K03893	arsB arsenical pump membrane protein -- Unclassified; Cellular Processes and Signaling; Other ion-coupled transporters	sp|P52146|ARSB2_ECOLX Arsenical pump membrane protein OS=Escherichia coli GN=arsB PE=4 SV=1//0	IPR000802; Arsenical pump membrane protein, ArsB	C8WG04_ZYMMN Arsenical pump membrane protein OS=Zymomonas mobilis subsp. mobilis (strain NCIB 11163) GN=Za10_1863 PE=4 SV=1	arsenical pump membrane protein [Klebsiella pneumoniae]	GO:0003674,GO:0003824,GO:0005975,GO:0008150,GO:0008152,GO:0009055,GO:0009987,GO:0015035,GO:0015036,GO:0016491,GO:0016667,GO:0016853,GO:0016866,GO:0016868,GO:0019725,GO:0042592,GO:0044238,GO:0044699,GO:0044763,GO:0045454,GO:0050789,GO:0050794,GO:0065007,GO:0065008,GO:0071704
LSJC7GL001425	169.458	12.2869	3.7857	3.0003e-34	4.3249e-33	1	1455753..1456178(+)	426	141	0.47	YES	COG1393	Arsenate reductase and related proteins, glutaredoxin family	[P] Inorganic ion transport and metabolism ;	K00537	ARSC1, arsC arsenate reductase 1.20.4.1 Unclassified; Metabolism; Others	sp|O50595|ARSC_ACIMA Arsenate reductase OS=Acidiphilium multivorum (strain DSM 11245 / JCM 8867 / AIU301) GN=arsC PE=3 SV=1//6.19077e-95	IPR006659; Arsenate reductase	D7YB00_ECOLX Arsenate reductase OS=Escherichia coli MS 115-1 GN=HMPREF9540_04809 PE=4 SV=1	arsenate reductase [Escherichia coli MS 115-1]	GO:0003674,GO:0003824,GO:0004601,GO:0005488,GO:0006950,GO:0006979,GO:0008150,GO:0008152,GO:0016209,GO:0016491,GO:0016684,GO:0020037,GO:0044710,GO:0046906,GO:0050896,GO:0055114,GO:0097159,GO:1901363
LSJC7GL001449	217.926	626.766	-1.5241	5.4651e-53	1.078e-51	1	1479673..1481850(+)	2178	725	0.53	YES	COG0376	Catalase (peroxidase I)	[P] Inorganic ion transport and metabolism ;	K03782	katG catalase/peroxidase 1.11.1.6 1.11.1.7 Metabolism; Energy Metabolism; Methane metabolism [PATH:ko00680] Metabolism; Amino Acid Metabolism; Phenylalanine metabolism [PATH:ko00360] Metabolism; Amino Acid Metabolism; Tryptophan metabolism [PATH:ko00380] Metabolism; Biosynthesis of Other Secondary Metabolites; Phenylpropanoid biosynthesis [PATH:ko00940]	sp|A6T9H9|KATG_KLEP7 Catalase-peroxidase OS=Klebsiella pneumoniae subsp. pneumoniae (strain ATCC 700721 / MGH 78578) GN=katG PE=3 SV=1//0	IPR000763; Catalase-peroxidase haem	F3QBR9_9ENTR Catalase-peroxidase OS=Klebsiella sp. MS 92-3 GN=katG PE=3 SV=1	putative hydroperoxidase I [Klebsiella pneumoniae subsp. pneumoniae NTUH-K2044]	GO:0003674,GO:0003735,GO:0003824,GO:0005198,GO:0005575,GO:0005622,GO:0005623,GO:0005737,GO:0005840,GO:0006412,GO:0008080,GO:0008150,GO:0008152,GO:0009058,GO:0009059,GO:0009987,GO:0010467,GO:0016407,GO:0016410,GO:0016740,GO:0016746,GO:0016747,GO:0019538,GO:0030529,GO:0032991,GO:0034645,GO:0043170,GO:0043226,GO:0043228,GO:0043229,GO:0043232,GO:0044237,GO:0044238,GO:0044249,GO:0044260,GO:0044267,GO:…
LSJC7GL001458	24.7643	67.578	-1.4483	1.1794e-06	5.3349e-06	1	1505438..1505974(-)	537	178	0.61	NO	COG0454	Histone acetyltransferase HPA2 and related acetyltransferases	[KR] Transcription ; General function prediction only ;	K00680	E2.3.1.- -- -- Metabolism; Amino Acid Metabolism; Tyrosine metabolism [PATH:ko00350] Metabolism; Metabolism of Terpenoids and Polyketides; Limonene and pinene degradation [PATH:ko00903] Metabolism; Xenobiotics Biodegradation and Metabolism; Ethylbenzene degradation [PATH:ko00642] Metabolism; Xenobiotics Biodegradation and Metabolism; Benzoate degradation via CoA ligation [PATH:ko00632] Metabolism…	sp|P16966|TTR_PSESZ Acetyltransferase OS=Pseudomonas syringae pv. tabaci GN=ttr PE=1 SV=1//3.05236e-23	IPR000182; GNAT domain	H5V4P2_ESCHE Putative acetyltransferase OS=Escherichia hermannii NBRC 105704 GN=EH105704_10_00570 PE=4 SV=1	putative acetyltransferase [Escherichia hermannii NBRC 105704]	GO:0003674,GO:0005488,GO:0005515
LSJC7GL001459	95.0476	198.193	-1.0602	2.5355e-11	1.6547e-10	1	1506053..1506913(-)	861	286	0.55	NO				K00936	E2.7.3.- -- -- Unclassified; Metabolism; Others	sp|P0AAP1|ADRA_ECOLI Probable diguanylate cyclase AdrA OS=Escherichia coli (strain K12) GN=adrA PE=1 SV=1//1.89794e-21	IPR000160; Diguanylate cyclase, predicted	F5VMQ3_ENTSA Putative uncharacterized protein OS=Cronobacter sakazakii E899 GN=CSE899_12386 PE=4 SV=1	hypothetical protein CSE899_12386 [Cronobacter sakazakii E899]
LSJC7GL001461	46.8163	16.2935	1.5227	0.00024957	0.00078781	1	1507529..1507645(+)	117	38	0.51	NO										GO:0001071,GO:0003674,GO:0003700,GO:0005575,GO:0005622,GO:0005623,GO:0006139,GO:0006351,GO:0006355,GO:0006725,GO:0006807,GO:0008150,GO:0008152,GO:0009058,GO:0009059,GO:0009889,GO:0009987,GO:0010467,GO:0010468,GO:0010556,GO:0016070,GO:0018130,GO:0019219,GO:0019222,GO:0019438,GO:0031323,GO:0031326,GO:0032774,GO:0034641,GO:0034645,GO:0034654,GO:0043170,GO:0044237,GO:0044238,GO:0044249,GO:0044260,GO:…
LSJC7GL001469	51.1795	3.87305	3.724	2.6521e-11	1.7222e-10	1	1513596..1514087(+)	492	163	0.53	YES	COG1846	Transcriptional regulators	[K] Transcription ;	K03712	marR MarR family transcriptional regulator -- Genetic Information Processing; Transcription; Transcription factors [BR:ko03000]	sp|P27245|MARR_ECOLI Multiple antibiotic resistance protein MarR OS=Escherichia coli (strain K12) GN=marR PE=1 SV=2//2.61176e-77	IPR000835; Transcription regulator HTH, MarR-type	A7MPT2_CROS8 Putative uncharacterized protein OS=Cronobacter sakazakii (strain ATCC BAA-894) GN=ESA_01809 PE=4 SV=1	DNA-binding transcriptional repressor MarR [Cronobacter sakazakii ATCC BAA-894]	GO:0003674,GO:0003676,GO:0003677,GO:0005488,GO:0043565,GO:0097159,GO:1901363
LSJC7GL001470	40.5662	8.28031	2.2925	4.2361e-06	1.812e-05	1	1514158..1514514(+)	357	118	0.47	NO				K13632	marA AraC family transcriptional regulator, multiple antibiotic resistance protein MarA -- Genetic Information Processing; Transcription; Transcription factors [BR:ko03000]	sp|P0A2S4|MARA_SALTY Multiple antibiotic resistance protein MarA OS=Salmonella typhimurium (strain LT2 / SGSC1412 / ATCC 700720) GN=marA PE=3 SV=2//5.39441e-65	IPR009057; Homeodomain-like	Q9K5A7_ENTAE MarA protein OS=Enterobacter aerogenes GN=marA PE=4 SV=1	MarA protein [Enterobacter aerogenes]	GO:0000902,GO:0008150,GO:0009653,GO:0009987,GO:0016043,GO:0032502,GO:0032989,GO:0044699,GO:0044763,GO:0044767,GO:0048856,GO:0048869,GO:0071840
LSJC7GL001476	276.416	97.8946	1.4975	1.6186e-18	1.5005e-17	1	1520164..1520412(+)	249	82	0.44	NO							IPR025557; Protein of unknown function DUF4282	A4W654_ENT38 Putative uncharacterized protein OS=Enterobacter sp. (strain 638) GN=Ent638_0496 PE=4 SV=1	hypothetical protein Ent638_0496 [Enterobacter sp. 638]
LSJC7GL001495	75.2362	191.916	-1.351	5.947e-15	4.7567e-14	1	1535551..1535772(+)	222	73	0.58	YES						sp|P76172|YNFD_ECOLI Uncharacterized protein YnfD OS=Escherichia coli (strain K12) GN=ynfD PE=1 SV=2//4.84145e-31	IPR010595; Protein of unknown function DUF1161	D6DSR7_ENTCL Putative uncharacterized protein OS=Enterobacter cloacae GN=ENC_12130 PE=4 SV=1	Protein of unknown function (DUF1161) [Enterobacter cloacae subsp. cloacae NCTC 9394]	GO:0003674,GO:0003824,GO:0005215,GO:0005216,GO:0005261,GO:0005488,GO:0005575,GO:0005576,GO:0008150,GO:0008152,GO:0008324,GO:0009056,GO:0009057,GO:0009987,GO:0015075,GO:0015267,GO:0016032,GO:0016491,GO:0018995,GO:0019058,GO:0019067,GO:0019076,GO:0022803,GO:0022838,GO:0022857,GO:0022891,GO:0022892,GO:0030151,GO:0032801,GO:0033643,GO:0033644,GO:0043112,GO:0043167,GO:0043169,GO:0043170,GO:0043245,GO:…
LSJC7GL001496	55.3069	276.455	-2.3215	7.7667e-40	1.2656e-38	1	1535956..1538394(+)	2439	812	0.58	YES				K07309	E1.8.99.-E, ynfE putative dimethyl sulfoxide reductase subunit YnfE 1.8.99.- Unclassified; Cellular Processes and Signaling; Electron transfer carriers	sp|P77374|YNFE_ECOLI Putative dimethyl sulfoxide reductase chain YnfE OS=Escherichia coli (strain K12) GN=ynfE PE=3 SV=1//0	IPR006311; Twin-arginine translocation pathway, signal sequence	D6DSR8_ENTCL Anaerobic dimethyl sulfoxide reductase, A subunit, DmsA/YnfE family OS=Enterobacter cloacae GN=ENC_12140 PE=3 SV=1	anaerobic dimethyl sulfoxide reductase subunit A [Enterobacter cloacae subsp. cloacae GS1]
LSJC7GL001569	172.996	81.0669	1.0936	1.1912e-07	5.8963e-07	1	1598059..1598628(-)	570	189	0.58	YES	COG2840	Uncharacterized protein conserved in bacteria	[S] Function unknown ;			sp|P76053|SMRA_ECOLI Probable DNA endonuclease SmrA OS=Escherichia coli (strain K12) GN=smrA PE=1 SV=1//7.64291e-96	IPR002625; Smr protein/MutS2 C-terminal	E3G6T4_ENTCS Smr protein/MutS2 OS=Enterobacter cloacae (strain SCF1) GN=Entcl_2251 PE=4 SV=1	Smr protein/MutS2 [Enterobacter cloacae SCF1]	GO:0003674,GO:0003824,GO:0005215,GO:0005351,GO:0005402,GO:0005575,GO:0006810,GO:0008150,GO:0008324,GO:0008643,GO:0008982,GO:0009401,GO:0015075,GO:0015144,GO:0015291,GO:0015293,GO:0015294,GO:0015295,GO:0016020,GO:0016740,GO:0016772,GO:0016773,GO:0022804,GO:0022857,GO:0022891,GO:0022892,GO:0044699,GO:0044765,GO:0051119,GO:0051179,GO:0051234,GO:0071702,GO:1901476
LSJC7GL001589	274.53	81.8682	1.7456	5.5063e-23	5.8963e-22	1	1620410..1622002(+)	1593	530	0.56	YES	COG1263	Phosphotransferase system IIC components, glucose/maltose/N-acetylglucosamine-specific	[G] Carbohydrate transport and metabolism ;	K02790	PTS-Mal-EIIB, malX PTS system, maltose and glucose-specific IIB component 2.7.1.69 Metabolism; Carbohydrate Metabolism; Glycolysis / Gluconeogenesis [PATH:ko00010] Metabolism; Carbohydrate Metabolism; Starch and sucrose metabolism [PATH:ko00500] Environmental Information Processing; Membrane Transport; Transporters [BR:ko02000] Environmental Information Processing; Membrane Transport; Phosphotran…	sp|P19642|PTOCB_ECOLI PTS system maltose- and glucose-specific EIICB component OS=Escherichia coli (strain K12) GN=malX PE=2 SV=3//0	IPR001996; Phosphotransferase system, EIIB component, type 1	G0E5E6_ENTAK Bifunctional PTS system maltose and glucose-specific transporter subunits IICB OS=Enterobacter aerogenes (strain ATCC 13048 / DSM 30053 / JCM 1235 / KCTC 2190 / NBRC 13534 / NCIMB 10102 / NCTC 10006) GN=EAE_18025 PE=4 SV=1	bifunctional PTS system maltose and glucose-specific transporter subunits IICB [Enterobacter aerogenes KCTC 2190]	GO:0003674,GO:0003824,GO:0005488,GO:0006082,GO:0006520,GO:0006807,GO:0008150,GO:0008152,GO:0009058,GO:0009987,GO:0016740,GO:0016829,GO:0019752,GO:0030170,GO:0043167,GO:0043168,GO:0043436,GO:0044237,GO:0044238,GO:0044281,GO:0044710,GO:0048037,GO:0071704,GO:1901564
LSJC7GL001590	114.034	44.4733	1.3584	1.9728e-07	9.4791e-07	1	1622050..1623237(+)	1188	395	0.59	YES	COG1168	Bifunctional PLP-dependent enzyme with beta-cystathionase and maltose regulon repressor activities	[E] Amino acid transport and metabolism ;	K01760	E4.4.1.8, metC cystathionine beta-lyase 4.4.1.8 Metabolism; Energy Metabolism; Nitrogen metabolism [PATH:ko00910] Metabolism; Energy Metabolism; Sulfur metabolism [PATH:ko00920] Metabolism; Amino Acid Metabolism; Cysteine and methionine metabolism [PATH:ko00270] Metabolism; Metabolism of Other Amino Acids; Selenoamino acid metabolism [PATH:ko00450]	sp|P23256|MALY_ECOLI Protein MalY OS=Escherichia coli (strain K12) GN=malY PE=1 SV=1//0	IPR004839; Aminotransferase, class I/classII	F5VGS9_ENTSA Putative uncharacterized protein OS=Cronobacter sakazakii E899 GN=CSE899_00470 PE=4 SV=1	protein MalY [Cronobacter sakazakii ES15]	GO:0003674,GO:0003676,GO:0003677,GO:0003824,GO:0005488,GO:0016787,GO:0016817,GO:0097159,GO:1901363
LSJC7GL001629	118.279	13.756	3.1041	8.7205e-21	8.8676e-20	1	1662153..1662755(+)	603	200	0.54	YES	COG1309	Transcriptional regulator	[K] Transcription ;	K00356	E1.6.99.3 NADH dehydrogenase 1.6.99.3 Metabolism; Energy Metabolism; Oxidative phosphorylation [PATH:ko00190]	sp|P67430|NEMR_ECOLI HTH-type transcriptional repressor NemR OS=Escherichia coli (strain K12) GN=nemR PE=1 SV=1//1.01468e-85	IPR001647; DNA-binding HTH domain, TetR-type	A4W9U6_ENT38 Transcriptional regulator, TetR family OS=Enterobacter sp. (strain 638) GN=Ent638_1797 PE=4 SV=1	TetR family transcriptional regulator [Enterobacter sp. 638]	GO:0000105,GO:0000166,GO:0003674,GO:0003824,GO:0005488,GO:0006082,GO:0006520,GO:0006547,GO:0006725,GO:0006807,GO:0008150,GO:0008152,GO:0008652,GO:0009058,GO:0009987,GO:0010181,GO:0016053,GO:0016491,GO:0018130,GO:0019438,GO:0019752,GO:0032553,GO:0034641,GO:0036094,GO:0043167,GO:0043168,GO:0043436,GO:0044237,GO:0044238,GO:0044249,GO:0044281,GO:0044283,GO:0044710,GO:0044711,GO:0046394,GO:0046483,GO:…
LSJC7GL001630	1155.19	228.376	2.3387	1.668e-136	7.5446e-135	1	1662816..1663913(+)	1098	365	0.59	YES	COG1902	NADH:flavin oxidoreductases, Old Yellow Enzyme family	[C] Energy production and conversion ;	K10680	nemA N-ethylmaleimide reductase 1.-.-.- Metabolism; Xenobiotics Biodegradation and Metabolism; Trinitrotoluene degradation [PATH:ko00633]	sp|P77258|NEMA_ECOLI N-ethylmaleimide reductase OS=Escherichia coli (strain K12) GN=nemA PE=1 SV=1//0	IPR001155; NADH:flavin oxidoreductase/NADH oxidase, N-terminal	H5UYL2_ESCHE N-ethylmaleimide reductase OS=Escherichia hermannii NBRC 105704 GN=nemA PE=4 SV=1	N-ethylmaleimide reductase [Escherichia hermannii NBRC 105704]	GO:0000155,GO:0000160,GO:0000166,GO:0001882,GO:0001883,GO:0003674,GO:0003676,GO:0003723,GO:0003724,GO:0003824,GO:0003924,GO:0004386,GO:0004672,GO:0004673,GO:0004871,GO:0004872,GO:0005488,GO:0005515,GO:0005524,GO:0005525,GO:0005575,GO:0005622,GO:0005623,GO:0005975,GO:0006109,GO:0006139,GO:0006351,GO:0006355,GO:0006605,GO:0006612,GO:0006613,GO:0006614,GO:0006725,GO:0006778,GO:0006779,GO:0006807,GO:…
LSJC7GL001649	17.6888	46.4766	-1.3937	8.6896e-05	0.00029781	1	1680898..1683531(-)	2634	877	0.57	NO	COG0542	ATPases with chaperone activity, ATP-binding subunit	[O] Posttranslational modification, protein turnover, chaperones ;	K11907	vasG, clpV type VI secretion system protein VasG -- Environmental Information Processing; Membrane Transport; Bacterial secretion system [PATH:ko03070] Environmental Information Processing; Membrane Transport; Secretion system [BR:ko02044]	sp|Q9I742|CLPV1_PSEAE Protein ClpV1 OS=Pseudomonas aeruginosa (strain ATCC 15692 / PAO1 / 1C / PRS 101 / LMG 12228) GN=clpV1 PE=1 SV=1//0	IPR001270; Chaperonin ClpA/B	H3L8S1_KLEOX ClpV1 family type VI secretion ATPase OS=Klebsiella oxytoca 10-5242 GN=HMPREF9686_01956 PE=4 SV=1	ClpV1 family type VI secretion ATPase [Klebsiella oxytoca 10-5242]
LSJC7GL001650	59.3163	166.007	-1.4847	9.4802e-15	7.514e-14	1	1683702..1684193(-)	492	163	0.48	NO	COG3157	Hemolysin-coregulated protein (uncharacterized)	[S] Function unknown ;	K11903	K11903, hcp type VI secretion system secreted protein Hcp -- Environmental Information Processing; Membrane Transport; Bacterial secretion system [PATH:ko03070] Environmental Information Processing; Membrane Transport; Secretion system [BR:ko02044]	sp|Q9HI36|MAJE_PSEAE Major exported protein OS=Pseudomonas aeruginosa (strain ATCC 15692 / PAO1 / 1C / PRS 101 / LMG 12228) GN=hcpA PE=1 SV=1//2.53883e-27	IPR008514; Virulence factor, secretion apparatus	G2SBY4_ENTAL Type VI secretion system effector, Hcp1 family OS=Enterobacter asburiae (strain LF7a) GN=Entas_1924 PE=4 SV=1	Hcp1 family type VI secretion system effector [Enterobacter asburiae LF7a]	GO:0003674,GO:0003735,GO:0005198,GO:0005575,GO:0005622,GO:0005623,GO:0005737,GO:0005840,GO:0006412,GO:0008150,GO:0008152,GO:0009058,GO:0009059,GO:0009279,GO:0009987,GO:0010467,GO:0016020,GO:0019538,GO:0019867,GO:0030312,GO:0030313,GO:0030529,GO:0031975,GO:0032991,GO:0034645,GO:0043170,GO:0043226,GO:0043228,GO:0043229,GO:0043232,GO:0044237,GO:0044238,GO:0044249,GO:0044260,GO:0044267,GO:0044424,GO:…
LSJC7GL001651	15.2123	39.3982	-1.3729	0.00034894	0.0010757	1	1684194..1685903(-)	1710	569	0.56	NO	COG2885	Outer membrane protein and related peptidoglycan-associated (lipo)proteins	[M] Cell wall/membrane/envelope biogenesis ;	K02557	motB chemotaxis protein MotB -- Cellular Processes; Cell Motility; Bacterial chemotaxis [PATH:ko02030] Cellular Processes; Cell Motility; Bacterial motility proteins [BR:ko02035] Cellular Processes; Cell Motility; Flagellar assembly [PATH:ko02040]	sp|P13794|PORF_PSEAE Outer membrane porin F OS=Pseudomonas aeruginosa (strain ATCC 15692 / PAO1 / 1C / PRS 101 / LMG 12228) GN=oprF PE=1 SV=1//6.23372e-14	IPR006664; Outer membrane protein, bacterial	D2ZJB4_9ENTR Membrane protein OmpA-family OS=Enterobacter cancerogenus ATCC 35316 GN=ENTCAN_08611 PE=3 SV=1	membrane protein OmpA-family [Enterobacter cancerogenus ATCC 35316]
LSJC7GL001654	22.5237	86.6761	-1.9442	2.6284e-11	1.7111e-10	1	1687905..1689455(-)	1551	516	0.52	YES	COG3517	Uncharacterized protein conserved in bacteria	[S] Function unknown ;	K11900	impC type VI secretion system protein ImpC -- Environmental Information Processing; Membrane Transport; Secretion system [BR:ko02044]		IPR010269; Protein of unknown function DUF877	H2J2A5_RAHAC Type VI secretion protein, EvpB/VC_A0108 family OS=Rahnella aquatilis (strain ATCC 33071 / DSM 4594 / JCM 1683 / NBRC 105701 / NCIMB 13365 / CIP 78.65) GN=Rahaq2_4988 PE=4 SV=1	unnamed protein product [Rahnella aquatilis HX2]
LSJC7GL001655	6.95758	32.0528	-2.2038	1.2587e-05	5.0262e-05	1	1689485..1689982(-)	498	165	0.51	NO	COG3516	Uncharacterized protein conserved in bacteria	[S] Function unknown ;	K11901	impB type VI secretion system protein ImpB -- Environmental Information Processing; Membrane Transport; Secretion system [BR:ko02044]		IPR008312; Uncharacterised conserved protein UCP028301	B0HP23_YERPE Putative uncharacterized protein OS=Yersinia pestis biovar Antiqua str. B42003004 GN=YpB42003004_1029 PE=4 SV=1	conserved hypothetical protein [Yersinia pestis biovar Antiqua str. B42003004]	GO:0003674,GO:0003824,GO:0008150,GO:0008152,GO:0009056,GO:0009987,GO:0016740,GO:0016998,GO:0043170,GO:0044036,GO:0044237,GO:0044248,GO:0044260,GO:0044699,GO:0044763,GO:0071554,GO:0071704,GO:0071840
LSJC7GL001658	30.7784	85.0735	-1.4668	3.8122e-08	1.9883e-07	1	1692903..1693919(-)	1017	338	0.53	NO	COG1376	Uncharacterized protein conserved in bacteria	[S] Function unknown ;			sp|P76193|YNHG_ECOLI Probable L,D-transpeptidase YnhG OS=Escherichia coli (strain K12) GN=ynhG PE=1 SV=1//5.57512e-131	IPR005490; L,D-transpeptidase catalytic domain	H5UYM9_ESCHE Putative L,D-transpeptidase YnhG OS=Escherichia hermannii NBRC 105704 GN=ynhG PE=4 SV=1	putative L,D-transpeptidase YnhG [Escherichia hermannii NBRC 105704]	GO:0000049,GO:0000166,GO:0001882,GO:0001883,GO:0003674,GO:0003676,GO:0003723,GO:0003824,GO:0004812,GO:0004826,GO:0005488,GO:0005524,GO:0005575,GO:0005622,GO:0005623,GO:0005737,GO:0006082,GO:0006139,GO:0006399,GO:0006412,GO:0006418,GO:0006432,GO:0006520,GO:0006725,GO:0006807,GO:0008150,GO:0008152,GO:0009058,GO:0009059,GO:0009987,GO:0010467,GO:0016070,GO:0016874,GO:0016875,GO:0016876,GO:0017076,GO:…
LSJC7GL001680	65.9201	28.1797	1.2261	0.00029385	0.00091559	1	1717468..1718451(-)	984	327	0.56	NO	COG0016	Phenylalanyl-tRNA synthetase alpha subunit	[J] Translation, ribosomal structure and biogenesis ;	K01889	FARSA, pheS phenylalanyl-tRNA synthetase alpha chain 6.1.1.20 Genetic Information Processing; Translation; Aminoacyl-tRNA biosynthesis [PATH:ko00970]	sp|A6TAI3|SYFA_KLEP7 Phenylalanine--tRNA ligase alpha subunit OS=Klebsiella pneumoniae subsp. pneumoniae (strain ATCC 700721 / MGH 78578) GN=pheS PE=3 SV=1//0	IPR002319; Phenylalanyl-tRNA synthetase	E3G599_ENTCS Phenylalanine--tRNA ligase alpha subunit OS=Enterobacter cloacae (strain SCF1) GN=pheS PE=3 SV=1	phenylalanyl-tRNA synthetase subunit alpha [Enterobacter cloacae SCF1]	GO:0003674,GO:0003824,GO:0004096,GO:0004601,GO:0005215,GO:0005488,GO:0006810,GO:0006811,GO:0006820,GO:0008150,GO:0008152,GO:0008509,GO:0015075,GO:0015103,GO:0015109,GO:0015698,GO:0015703,GO:0016209,GO:0016491,GO:0016684,GO:0020037,GO:0022857,GO:0022891,GO:0022892,GO:0044699,GO:0044710,GO:0044765,GO:0046906,GO:0051179,GO:0051234,GO:0055114,GO:0097159,GO:1901363
LSJC7GL001696	157.076	332.147	-1.0804	2.0209e-18	1.8538e-17	1	1729650..1731902(+)	2253	750	0.55	YES	COG0753	Catalase	[P] Inorganic ion transport and metabolism ;	K03781	katE, CAT catalase 1.11.1.6 Metabolism; Energy Metabolism; Methane metabolism [PATH:ko00680] Metabolism; Amino Acid Metabolism; Tryptophan metabolism [PATH:ko00380] Cellular Processes; Transport and Catabolism; Peroxisome [PATH:ko04146] Human Diseases; Neurodegenerative Diseases; Amyotrophic lateral sclerosis (ALS) [PATH:ko05014]	sp|P21179|CATE_ECOLI Catalase HPII OS=Escherichia coli (strain K12) GN=katE PE=1 SV=1//0	IPR002226; Catalase haem-binding site	B5NUA3_SALET Catalase OS=Salmonella enterica subsp. enterica serovar Kentucky str. CDC 191 GN=SeKB_A1960 PE=3 SV=1	catalase-related family protein [Salmonella enterica subsp. enterica serovar Kentucky str. CDC 191]	GO:0003674,GO:0003824,GO:0006082,GO:0006520,GO:0006525,GO:0006807,GO:0008150,GO:0008152,GO:0009015,GO:0009064,GO:0009987,GO:0016787,GO:0016810,GO:0016813,GO:0019752,GO:0043436,GO:0044237,GO:0044238,GO:0044281,GO:0044710,GO:0071704,GO:1901564,GO:1901605
LSJC7GL001706	10.2595	27.9126	-1.444	0.0018306	0.0049666	1	1740764..1742095(-)	1332	443	0.61	NO	COG3724	Succinylarginine dihydrolase	[E] Amino acid transport and metabolism ;	K01484	astB succinylarginine dihydrolase 3.5.3.23 Metabolism; Amino Acid Metabolism; Arginine and proline metabolism [PATH:ko00330]	sp|A4W9J8|ASTB_ENT38 N-succinylarginine dihydrolase OS=Enterobacter sp. (strain 638) GN=astB PE=3 SV=1//0	IPR007079; Succinylarginine dihydrolase	G0GL33_KLEPN N-succinylarginine dihydrolase 1 OS=Klebsiella pneumoniae GN=astB1 PE=3 SV=1	succinylarginine dihydrolase [Enterobacter sp. 638]	GO:0003674,GO:0003824,GO:0008150,GO:0008152,GO:0016491,GO:0044710,GO:0055114
LSJC7GL001707	13.7972	40.7338	-1.5618	7.1868e-05	0.0002494	1	1742092..1743567(-)	1476	491	0.62	NO	COG1012	NAD-dependent aldehyde dehydrogenases	[C] Energy production and conversion ;	K06447	astD succinylglutamic semialdehyde dehydrogenase 1.2.1.71 Metabolism; Amino Acid Metabolism; Arginine and proline metabolism [PATH:ko00330]	sp|A7MNV8|ASTD_CROS8 N-succinylglutamate 5-semialdehyde dehydrogenase OS=Cronobacter sakazakii (strain ATCC BAA-894) GN=astD PE=3 SV=1//0	IPR015590; Aldehyde dehydrogenase domain	H5UYS9_ESCHE N-succinylglutamate 5-semialdehyde dehydrogenase OS=Escherichia hermannii NBRC 105704 GN=astD PE=4 SV=1	putative succinylglutamic semialdehyde dehydrogenase [Cronobacter sakazakii ES15]
LSJC7GL001711	75.7079	30.5837	1.3077	4.0736e-05	0.00014823	1	1746263..1747069(+)	807	268	0.55	NO	COG0708	Exonuclease III	[L] Replication, recombination and repair ;	K01142	E3.1.11.2, xthA exodeoxyribonuclease III 3.1.11.2 Genetic Information Processing; Replication and Repair; Base excision repair [PATH:ko03410] Genetic Information Processing; Replication and Repair; DNA repair and recombination proteins [BR:ko03400]	sp|P09030|EX3_ECOLI Exodeoxyribonuclease III OS=Escherichia coli (strain K12) GN=xthA PE=1 SV=4//2.06743e-177	IPR004808; Exodeoxyribonuclease III xth	D5CC29_ENTCC Exonuclease III OS=Enterobacter cloacae subsp. cloacae (strain ATCC 13047 / DSM 30054 / NBRC 13535 / NCDC 279-56) GN=ECL_02450 PE=4 SV=1	exonuclease III [Enterobacter cloacae subsp. cloacae ATCC 13047]	GO:0003674,GO:0003824,GO:0005215,GO:0005351,GO:0005402,GO:0006810,GO:0008150,GO:0008324,GO:0008643,GO:0009401,GO:0015075,GO:0015144,GO:0015291,GO:0015293,GO:0015294,GO:0015295,GO:0022804,GO:0022857,GO:0022891,GO:0022892,GO:0044699,GO:0044765,GO:0051119,GO:0051179,GO:0051234,GO:0071702,GO:1901476
LSJC7GL001717	189.741	90.282	1.0715	5.2434e-08	2.6867e-07	1	1751611..1752654(-)	1044	347	0.6	NO	COG0709	Selenophosphate synthase	[E] Amino acid transport and metabolism ;	K01008	E2.7.9.3, selD selenide, water dikinase 2.7.9.3 Metabolism; Metabolism of Other Amino Acids; Selenoamino acid metabolism [PATH:ko00450]	sp|A4W9I2|SELD_ENT38 Selenide, water dikinase OS=Enterobacter sp. (strain 638) GN=selD PE=3 SV=1//0	IPR000728; AIR synthase-related protein	G2S9F3_ENTAL Selenide, water dikinase OS=Enterobacter asburiae (strain LF7a) GN=selD PE=3 SV=1	Selenide, water dikinase [Enterobacter asburiae LF7a]	GO:0003674,GO:0003824,GO:0005975,GO:0008150,GO:0008152,GO:0016853,GO:0044238,GO:0071704
LSJC7GL001725	174.765	64.9069	1.429	1.8356e-11	1.2161e-10	1	1759328..1760212(+)	885	294	0.59	NO	COG0676	Uncharacterized enzymes related to aldose 1-epimerase	[G] Carbohydrate transport and metabolism ;	K01792	E5.1.3.15 glucose-6-phosphate 1-epimerase 5.1.3.15 Metabolism; Carbohydrate Metabolism; Glycolysis / Gluconeogenesis [PATH:ko00010]	sp|P39173|YEAD_ECOLI Putative glucose-6-phosphate 1-epimerase OS=Escherichia coli (strain K12) GN=yeaD PE=1 SV=2//1.52634e-149	IPR008183; Aldose 1-/Glucose-6-phosphate 1-epimerase	G9Z5Y3_9ENTR Aldose 1-epimerase OS=Yokenella regensburgei ATCC 43003 GN=HMPREF0880_03111 PE=4 SV=1	aldose 1-epimerase [Yokenella regensburgei ATCC 43003]	GO:0000166,GO:0000988,GO:0000989,GO:0001076,GO:0001104,GO:0001882,GO:0001883,GO:0003674,GO:0003712,GO:0003824,GO:0005488,GO:0005524,GO:0005575,GO:0005622,GO:0005623,GO:0005634,GO:0005654,GO:0006139,GO:0006351,GO:0006355,GO:0006725,GO:0006778,GO:0006779,GO:0006807,GO:0008150,GO:0008152,GO:0009058,GO:0009059,GO:0009889,GO:0009987,GO:0010467,GO:0010468,GO:0010556,GO:0015979,GO:0015994,GO:0015995,GO:…
LSJC7GL001728	293.044	1505.01	-2.3606	1.5491e-212	1.0984e-210	1	1762404..1764365(+)	1962	653	0.54	NO	COG2766	Putative Ser protein kinase	[T] Signal transduction mechanisms ;	K07180	prkA serine protein kinase -- Unclassified; Cellular Processes and Signaling; Signal transduction mechanisms	sp|P0ACY3|YEAG_ECOLI Uncharacterized protein YeaG OS=Escherichia coli (strain K12) GN=yeaG PE=3 SV=1//0	IPR010650; Serine kinase PrkA	A7MNU2_CROS8 Putative uncharacterized protein OS=Cronobacter sakazakii (strain ATCC BAA-894) GN=ESA_02173 PE=4 SV=1	hypothetical protein ESA_02173 [Cronobacter sakazakii ATCC BAA-894]
LSJC7GL001729	86.7928	352.047	-2.0201	4.966e-43	8.5153e-42	1	1764430..1765749(+)	1320	439	0.55	NO	COG2718	Uncharacterized conserved protein	[S] Function unknown ;	K09786	K09786 hypothetical protein -- Unclassified; Poorly Characterized; Function unknown	sp|A9N2A1|YEAH_SALPB UPF0229 protein YeaH OS=Salmonella paratyphi B (strain ATCC BAA-1250 / SPB7) GN=yeaH PE=3 SV=1//0	IPR006698; Thermus phage phiYS40, Orf56	A8AHH3_CITK8 UPF0229 protein CKO_01807 OS=Citrobacter koseri (strain ATCC BAA-895 / CDC 4225-83 / SGSC4696) GN=CKO_01807 PE=3 SV=1	hypothetical protein CKO_01807 [Citrobacter koseri ATCC BAA-895]	GO:0003674,GO:0003676,GO:0003723,GO:0005215,GO:0005488,GO:0005575,GO:0006810,GO:0008150,GO:0015267,GO:0015288,GO:0016020,GO:0016021,GO:0022803,GO:0022829,GO:0022857,GO:0031224,GO:0044425,GO:0051179,GO:0051234,GO:0097159,GO:1901363
LSJC7GL001741	392.455	146.775	1.4189	1.3799e-23	1.5147e-22	1	1773516..1774733(-)	1218	405	0.55	NO						sp|P32722|PORD_PSEAE Porin D OS=Pseudomonas aeruginosa (strain ATCC 15692 / PAO1 / 1C / PRS 101 / LMG 12228) GN=oprD PE=1 SV=1//1.89478e-79	IPR005318; Outer membrane porin, bacterial	G2SAT3_ENTAL Outer membrane porin (Precursor) OS=Enterobacter asburiae (strain LF7a) GN=Entas_3607 PE=4 SV=1	outer membrane porin [Enterobacter asburiae LF7a]
LSJC7GL001755	9.19816	28.9811	-1.6557	0.00050037	0.0015037	1	1786887..1787465(-)	579	192	0.43	NO	COG0740	Protease subunit of ATP-dependent Clp proteases	[OU] Posttranslational modification, protein turnover, chaperones ; Intracellular trafficking, secretion, and vesicular transport ;	K01358	clpP, CLPP ATP-dependent Clp protease, protease subunit 3.4.21.92 Metabolism; Enzyme Families; Peptidases [BR:ko01002] Cellular Processes; Cell Growth and Death; Cell cycle - Caulobacter [PATH:ko04112]	sp|Q2K5Q0|CLPP3_RHIEC ATP-dependent Clp protease proteolytic subunit 3 OS=Rhizobium etli (strain CFN 42 / ATCC 51251) GN=clpP3 PE=3 SV=1//5.9239e-62	IPR001907; Peptidase S14, ClpP	G0AJT1_COLFT ATP-dependent Clp protease proteolytic subunit OS=Collimonas fungivorans (strain Ter331) GN=clpP PE=3 SV=1	ATP-dependent Clp protease proteolytic subunit [Collimonas fungivorans Ter331]	GO:0003674,GO:0003824,GO:0008150,GO:0008152,GO:0009056,GO:0009987,GO:0016740,GO:0016998,GO:0043170,GO:0044036,GO:0044237,GO:0044248,GO:0044260,GO:0044699,GO:0044763,GO:0071554,GO:0071704,GO:0071840
LSJC7GL001784	62.8541	24.0396	1.3866	8.5239e-05	0.0002927	1	1825578..1826549(+)	972	323	0.56	NO	COG1376	Uncharacterized protein conserved in bacteria	[S] Function unknown ;			sp|P75954|YCFS_ECOLI Probable L,D-transpeptidase YcfS OS=Escherichia coli (strain K12) GN=ycfS PE=1 SV=1//4.10735e-157	IPR002482; Peptidoglycan-binding Lysin subgroup	A7MFU0_CROS8 Putative uncharacterized protein OS=Cronobacter sakazakii (strain ATCC BAA-894) GN=ESA_02231 PE=4 SV=1	hypothetical protein ESA_02231 [Cronobacter sakazakii ATCC BAA-894]
LSJC7GL001786	175.001	31.1179	2.4915	7.6727e-24	8.4577e-23	1	1826642..1826905(-)	264	87	0.5	YES				K12151	bhsA multiple stress resistance protein BhsA -- Unclassified; Poorly Characterized; General function prediction only	sp|P0AB40|BHSA_ECOLI Multiple stress resistance protein BhsA OS=Escherichia coli (strain K12) GN=bhsA PE=1 SV=1//6.37978e-32	IPR010854; Domain of unknown function DUF1471	B1ELE1_9ESCH Putative uncharacterized protein OS=Escherichia albertii TW07627 GN=ESCAB7627_2416 PE=4 SV=1	multiple stress resistance protein BhsA [Shigella dysenteriae 225-75]	GO:0005575,GO:0006810,GO:0008150,GO:0009987,GO:0016020,GO:0044699,GO:0044763,GO:0044765,GO:0051179,GO:0051234,GO:0055085
LSJC7GL001798	305.426	149.313	1.0325	2.5064e-11	1.6398e-10	1	1834539..1835900(-)	1362	453	0.55	NO						sp|P0AA47|PLAP_ECOLI Low-affinity putrescine importer PlaP OS=Escherichia coli (strain K12) GN=plaP PE=1 SV=1//0	IPR002293; Amino acid/polyamine transporter I	A8AEL1_CITK8 Putative uncharacterized protein OS=Citrobacter koseri (strain ATCC BAA-895 / CDC 4225-83 / SGSC4696) GN=CKO_00771 PE=4 SV=1	hypothetical protein CKO_00771 [Citrobacter koseri ATCC BAA-895]	GO:0000105,GO:0000287,GO:0003674,GO:0003824,GO:0003879,GO:0005488,GO:0005575,GO:0005622,GO:0005623,GO:0005737,GO:0006082,GO:0006520,GO:0006547,GO:0006725,GO:0006807,GO:0008150,GO:0008152,GO:0008652,GO:0009058,GO:0009987,GO:0016053,GO:0016740,GO:0016757,GO:0016763,GO:0018130,GO:0019438,GO:0019752,GO:0034641,GO:0043167,GO:0043169,GO:0043436,GO:0044237,GO:0044238,GO:0044249,GO:0044281,GO:0044283,GO:…
LSJC7GL001800	112.265	43.4048	1.371	1.9768e-07	9.4811e-07	1	1837537..1838406(+)	870	289	0.56	NO	COG0040	ATP phosphoribosyltransferase	[E] Amino acid transport and metabolism ;	K00765	E2.4.2.17, hisG ATP phosphoribosyltransferase 2.4.2.17 Metabolism; Amino Acid Metabolism; Histidine metabolism [PATH:ko00340]	sp|A4WC68|HIS1_ENT38 ATP phosphoribosyltransferase OS=Enterobacter sp. (strain 638) GN=hisG PE=3 SV=1//0	IPR001348; ATP phosphoribosyltransferase HisG	F5VJC1_ENTSA ATP phosphoribosyltransferase OS=Cronobacter sakazakii E899 GN=hisG PE=3 SV=1	ATP phosphoribosyltransferase [Cronobacter sakazakii ES15]	GO:0000166,GO:0001882,GO:0001883,GO:0003674,GO:0003824,GO:0004812,GO:0005488,GO:0005524,GO:0005575,GO:0005622,GO:0005623,GO:0005737,GO:0006082,GO:0006139,GO:0006399,GO:0006412,GO:0006418,GO:0006520,GO:0006725,GO:0006807,GO:0008150,GO:0008152,GO:0009058,GO:0009059,GO:0009987,GO:0010467,GO:0016070,GO:0016874,GO:0016875,GO:0016876,GO:0017076,GO:0019538,GO:0019752,GO:0030554,GO:0032549,GO:0032550,GO:…
LSJC7GL001820	110.967	54.0891	1.0367	5.4072e-05	0.00019327	1	1859093..1860193(-)	1101	366	0.36	NO						sp|Q46634|AMSD_ERWAM Amylovoran biosynthesis glycosyltransferase AmsD OS=Erwinia amylovora GN=amsD PE=3 SV=2//2.37832e-30	IPR001296; Glycosyl transferase, family 1	C9XVW1_CROTZ WffY OS=Cronobacter turicensis (strain DSM 18703 / LMG 23827 / z3032) GN=wffY PE=4 SV=1	hypothetical protein [Cronobacter turicensis z3032]
LSJC7GL001878	58.0191	9.88295	2.5535	4.0159e-09	2.2904e-08	1	1927476..1927946(-)	471	156	0.55	NO	COG4922	Uncharacterized protein conserved in bacteria	[S] Function unknown ;					B7XQZ3_ENTBH Putative uncharacterized protein OS=Enterocytozoon bieneusi (strain H348) GN=EBI_23031 PE=4 SV=1	hypothetical protein EBI_23031 [Enterocytozoon bieneusi H348]	GO:0005575,GO:0005622,GO:0005623,GO:0005634,GO:0016020,GO:0043226,GO:0043227,GO:0043229,GO:0043231,GO:0044424,GO:0044464
LSJC7GL001893	61.9107	186.04	-1.5874	9.7531e-18	8.7628e-17	1	1943285..1943872(-)	588	195	0.54	NO						sp|P0AD17|YOHC_ECOLI Inner membrane protein YohC OS=Escherichia coli (strain K12) GN=yohC PE=1 SV=1//1.41471e-107	IPR009698; Protein of unknown function DUF1282	D2TRG0_CITRI Putative membrane protein OS=Citrobacter rodentium (strain ICC168) GN=ROD_22581 PE=4 SV=1	unnamed protein product [Citrobacter rodentium ICC168]	GO:0000166,GO:0003674,GO:0003824,GO:0003857,GO:0004497,GO:0004506,GO:0005488,GO:0005575,GO:0005576,GO:0006082,GO:0006139,GO:0006396,GO:0006399,GO:0006629,GO:0006631,GO:0006720,GO:0006721,GO:0006725,GO:0006807,GO:0008033,GO:0008150,GO:0008152,GO:0008299,GO:0008610,GO:0009058,GO:0009405,GO:0009987,GO:0010467,GO:0016020,GO:0016021,GO:0016070,GO:0016108,GO:0016109,GO:0016114,GO:0016116,GO:0016117,GO:…
LSJC7GL001904	47.0521	94.2886	-1.0028	9.9739e-06	4.0318e-05	1	1955135..1956328(-)	1194	397	0.6	YES	COG0654	2-polyprenyl-6-methoxyphenol hydroxylase and related FAD-dependent oxidoreductases	[HC] Coenzyme transport and metabolism ; Energy production and conversion ;	K00480	E1.14.13.1 salicylate hydroxylase 1.14.13.1 Metabolism; Xenobiotics Biodegradation and Metabolism; Naphthalene and anthracene degradation [PATH:ko00626] Metabolism; Xenobiotics Biodegradation and Metabolism; Fluorene degradation [PATH:ko00628] Metabolism; Xenobiotics Biodegradation and Metabolism; 1- and 2-Methylnaphthalene degradation [PATH:ko00624]	sp|Q5EXK1|3HBH_KLEOX 3-hydroxybenzoate 6-hydroxylase OS=Klebsiella oxytoca GN=mhbM PE=1 SV=1//0	IPR002938; Monooxygenase, FAD-binding	A8AE95_CITK8 Putative uncharacterized protein OS=Citrobacter koseri (strain ATCC BAA-895 / CDC 4225-83 / SGSC4696) GN=CKO_00654 PE=4 SV=1	salicylate hydroxylase [Citrobacter koseri ATCC BAA-895]	GO:0003674,GO:0003824,GO:0008150,GO:0008152
LSJC7GL001906	13.5614	33.2548	-1.2941	0.0016192	0.0044389	1	1956995..1957696(-)	702	233	0.59	NO	COG0179	2-keto-4-pentenoate hydratase/2-oxohepta-3-ene-1,7-dioic acid hydratase (catechol pathway)	[Q] Secondary metabolites biosynthesis, transport and catabolism ;	K01557	E3.7.1.5 acylpyruvate hydrolase 3.7.1.5 Metabolism; Amino Acid Metabolism; Tyrosine metabolism [PATH:ko00350]	sp|Q6P587|FAHD1_HUMAN Acylpyruvase FAHD1, mitochondrial OS=Homo sapiens GN=FAHD1 PE=1 SV=2//1.86933e-47	IPR002529; Fumarylacetoacetase, C-terminal	G0E3P2_ENTAK FAA-hydrolase-family protein OS=Enterobacter aerogenes (strain ATCC 13048 / DSM 30053 / JCM 1235 / KCTC 2190 / NBRC 13534 / NCIMB 10102 / NCTC 10006) GN=EAE_23885 PE=4 SV=1	FAA-hydrolase family protein [Enterobacter aerogenes KCTC 2190]	GO:0003674,GO:0005198,GO:0005575,GO:0007154,GO:0007165,GO:0007166,GO:0007186,GO:0007217,GO:0008150,GO:0009987,GO:0019012,GO:0019028,GO:0023052,GO:0044423,GO:0044699,GO:0044700,GO:0044763,GO:0045182,GO:0050789,GO:0050794,GO:0050896,GO:0051716,GO:0065007
LSJC7GL001917	15.0944	37.2614	-1.3037	0.00079558	0.0022987	1	1970543..1972306(+)	1764	587	0.54	YES	COG3519	Uncharacterized protein conserved in bacteria	[S] Function unknown ;	K11896	impG, vasA type VI secretion system protein ImpG -- Environmental Information Processing; Membrane Transport; Secretion system [BR:ko02044]		IPR010272; Type VI secretion system, VCA0110	A9MNT9_SALAR Putative uncharacterized protein OS=Salmonella arizonae (strain ATCC BAA-731 / CDC346-86 / RSK2980) GN=SARI_02715 PE=4 SV=1	type VI secretion system protein ImpG [Serratia plymuthica PRI-2C]	GO:0003674,GO:0003824,GO:0004175,GO:0004252,GO:0005575,GO:0005576,GO:0006508,GO:0006950,GO:0007596,GO:0007599,GO:0008150,GO:0008152,GO:0008233,GO:0008236,GO:0009611,GO:0016787,GO:0017171,GO:0019538,GO:0032501,GO:0042060,GO:0043170,GO:0044238,GO:0044699,GO:0044707,GO:0050817,GO:0050878,GO:0050896,GO:0065007,GO:0065008,GO:0070011,GO:0071704
LSJC7GL001958	101.769	221.298	-1.1207	2.146e-13	1.5859e-12	1	2015143..2015487(-)	345	114	0.55	NO						sp|P0AD23|YEJG_SHIFL Uncharacterized protein YejG OS=Shigella flexneri GN=yejG PE=4 SV=1//1.60094e-46	IPR020489; Uncharacterised protein family YejG	E9A3Z9_SALET Uncharacterized protein yejG OS=Salmonella enterica subsp. enterica serovar Weltevreden str. 2007-60-3289-1 GN=yejG PE=4 SV=1	Uncharacterized protein yejG [Salmonella enterica subsp. enterica serovar Weltevreden str. 2007-60-3289-1]	GO:0003674,GO:0003824,GO:0008080,GO:0016407,GO:0016410,GO:0016740,GO:0016746,GO:0016747
LSJC7GL001962	127.595	60.4997	1.0766	7.3751e-06	3.047e-05	1	2019879..2020331(+)	453	150	0.58	NO				K00680	E2.3.1.- -- -- Metabolism; Amino Acid Metabolism; Tyrosine metabolism [PATH:ko00350] Metabolism; Metabolism of Terpenoids and Polyketides; Limonene and pinene degradation [PATH:ko00903] Metabolism; Xenobiotics Biodegradation and Metabolism; Ethylbenzene degradation [PATH:ko00642] Metabolism; Xenobiotics Biodegradation and Metabolism; Benzoate degradation via CoA ligation [PATH:ko00632] Metabolism…	sp|P39979|HPA3_YEAST N-acetyltransferase HPA3 OS=Saccharomyces cerevisiae (strain ATCC 204508 / S288c) GN=HPA3 PE=1 SV=1//1.68311e-18	IPR000182; GNAT domain	D2ZCD3_9ENTR Acetyltransferase, GNAT family OS=Enterobacter cancerogenus ATCC 35316 GN=ENTCAN_06116 PE=4 SV=1	acetyltransferase, GNAT family [Enterobacter cancerogenus ATCC 35316]
LSJC7GL001964	169.93	81.7346	1.0559	3.7401e-07	1.7522e-06	1	2020636..2021670(+)	1035	344	0.57	NO	COG2391	Predicted transporter component	[R] General function prediction only ;	K07112	K07112 -- -- Unclassified; Poorly Characterized; General function prediction only	sp|P33015|YEEE_ECOLI UPF0394 inner membrane protein YeeE OS=Escherichia coli (strain K12) GN=yeeE PE=1 SV=1//9.88588e-75	IPR007272; Sulphur transport domain	G9Z5V5_9ENTR YeeE/YedE family protein OS=Yokenella regensburgei ATCC 43003 GN=HMPREF0880_03083 PE=4 SV=1	hypothetical protein EBL_c17620 [Escherichia blattae DSM 4481]	GO:0003674,GO:0003676,GO:0003723,GO:0003735,GO:0005198,GO:0005488,GO:0005575,GO:0005622,GO:0005623,GO:0005737,GO:0005840,GO:0006412,GO:0008097,GO:0008150,GO:0008152,GO:0009058,GO:0009059,GO:0009987,GO:0010467,GO:0019538,GO:0019843,GO:0030529,GO:0032991,GO:0034645,GO:0043170,GO:0043226,GO:0043228,GO:0043229,GO:0043232,GO:0044237,GO:0044238,GO:0044249,GO:0044260,GO:0044267,GO:0044424,GO:0044444,GO:…
LSJC7GL001971	450.945	126.876	1.8295	3.0085e-39	4.8721e-38	1	2023640..2023924(+)	285	94	0.52	NO	COG1825	Ribosomal protein L25 (general stress protein Ctc)	[J] Translation, ribosomal structure and biogenesis ;	K02897	RP-L25, rplY large subunit ribosomal protein L25 -- Genetic Information Processing; Translation; Ribosome [PATH:ko03010] Genetic Information Processing; Translation; Ribosome [BR:ko03011]	sp|A6TBR5|RL25_KLEP7 50S ribosomal protein L25 OS=Klebsiella pneumoniae subsp. pneumoniae (strain ATCC 700721 / MGH 78578) GN=rplY PE=3 SV=1//3.64751e-49	IPR011035; Ribosomal protein L25/Gln-tRNA synthetase, anti-codon-binding domain	G8WBN0_KLEOK 50S ribosomal protein L25 OS=Klebsiella oxytoca (strain ATCC 8724 / DSM 4798 / JCM 20051 / NBRC 3318 / NRRL B-199 / KCTC 1686) GN=rplY PE=3 SV=1	50S ribosomal protein L25 [Klebsiella oxytoca KCTC 1686]	GO:0005575,GO:0009295
LSJC7GL001972	287.03	122.068	1.2335	3.0555e-14	2.3577e-13	1	2024007..2025017(-)	1011	336	0.55	NO	COG3081	Nucleoid-associated protein	[R] General function prediction only ;	K06899	K06899 -- -- Unclassified; Poorly Characterized; General function prediction only	sp|A7MLM9|NDPA_CROS8 Nucleoid-associated protein ESA_01050 OS=Cronobacter sakazakii (strain ATCC BAA-894) GN=ESA_01050 PE=3 SV=1//0	IPR007358; Nucleoid-associated protein NdpA	H5UXI8_ESCHE Nucleoid-associated protein YejK OS=Escherichia hermannii NBRC 105704 GN=yjeK PE=4 SV=1	nucleoid-associated protein NdpA [Cronobacter sakazakii ATCC BAA-894]	GO:0001071,GO:0003674,GO:0003676,GO:0003677,GO:0003700,GO:0005488,GO:0005506,GO:0005575,GO:0005622,GO:0005623,GO:0006139,GO:0006351,GO:0006355,GO:0006725,GO:0006807,GO:0008150,GO:0008152,GO:0009058,GO:0009059,GO:0009889,GO:0009987,GO:0010467,GO:0010468,GO:0010556,GO:0016070,GO:0018130,GO:0019219,GO:0019222,GO:0019438,GO:0031323,GO:0031326,GO:0032774,GO:0034641,GO:0034645,GO:0034654,GO:0043167,GO:…
LSJC7GL001981	50.7078	10.5507	2.2649	3.3636e-07	1.5843e-06	1	2034627..2034950(-)	324	107	0.49	NO	COG0640	Predicted transcriptional regulators	[K] Transcription ;	K03892	arsR ArsR family transcriptional regulator -- Genetic Information Processing; Transcription; Transcription factors [BR:ko03000]	sp|P77295|YGAV_ECOLI Probable HTH-type transcriptional regulator YgaV OS=Escherichia coli (strain K12) GN=ygaV PE=1 SV=1//2.91456e-17	IPR001845; HTH ArsR-type DNA-binding domain	C9XYJ6_CROTZ Probable HTH-type transcriptional regulator ygaV OS=Cronobacter turicensis (strain DSM 18703 / LMG 23827 / z3032) GN=ygaV PE=4 SV=1	ygaV gene product [Cronobacter turicensis z3032]	GO:0002097,GO:0002098,GO:0003674,GO:0003824,GO:0005575,GO:0005622,GO:0005623,GO:0005737,GO:0005975,GO:0006139,GO:0006364,GO:0006396,GO:0006399,GO:0006400,GO:0006464,GO:0006479,GO:0006629,GO:0006725,GO:0006807,GO:0008033,GO:0008150,GO:0008152,GO:0008168,GO:0008173,GO:0008175,GO:0008213,GO:0008276,GO:0008610,GO:0008649,GO:0008757,GO:0009058,GO:0009311,GO:0009312,GO:0009451,GO:0009877,GO:0009987,GO:…
LSJC7GL002005	107.784	41.5351	1.3757	3.1959e-07	1.508e-06	1	2066497..2067231(+)	735	244	0.61	YES	COG2227	2-polyprenyl-3-methyl-5-hydroxy-6-metoxy-1,4-benzoquinol methylase	[H] Coenzyme transport and metabolism ;	K00568	ubiG 3-demethylubiquinone-9 3-methyltransferase 2.1.1.- 2.1.1.64 Metabolism; Metabolism of Cofactors and Vitamins; Ubiquinone and other terpenoid-quinone biosynthesis [PATH:ko00130]	sp|B1LLI3|UBIG_ECOSM 3-demethylubiquinone-9 3-methyltransferase OS=Escherichia coli (strain SMS-3-5 / SECEC) GN=ubiG PE=3 SV=1//1.13117e-153	IPR010233; Ubiquinone biosynthesis O-methyltransferase	H5UXP0_ESCHE 3-demethylubiquinone-9 3-methyltransferase OS=Escherichia hermannii NBRC 105704 GN=ubiG PE=4 SV=1	3-demethylubiquinone-9 3-methyltransferase [Escherichia hermannii NBRC 105704]	GO:0003674,GO:0003824,GO:0005488,GO:0008150,GO:0008152,GO:0016491,GO:0043167,GO:0043169,GO:0044710,GO:0046872,GO:0055114
LSJC7GL002016	80.4249	37.3949	1.1048	0.00026856	0.00084279	1	2081338..2083008(-)	1671	556	0.62	NO	COG0318	Acyl-CoA synthetases (AMP-forming)/AMP-acid ligases	[II] IQ Lipid transport and metabolism ; Secondary metabolites biosynthesis, transport and catabolism ;	K01911	menE O-succinylbenzoic acid--CoA ligase 6.2.1.26 Metabolism; Metabolism of Cofactors and Vitamins; Ubiquinone and other terpenoid-quinone biosynthesis [PATH:ko00130]	sp|P37418|MENE_SALTY 2-succinylbenzoate--CoA ligase OS=Salmonella typhimurium (strain LT2 / SGSC1412 / ATCC 700720) GN=menE PE=3 SV=2//1.46528e-38	IPR000873; AMP-dependent synthetase/ligase	G4C1I0_SALIN O-succinylbenzoate-CoA ligase OS=Salmonella enterica subsp. enterica serovar Infantis str. SARB27 GN=SEENIN0B_02454 PE=3 SV=1	O-succinylbenzoate-CoA ligase [Salmonella enterica subsp. enterica serovar Infantis str. SARB27]	GO:0006139,GO:0006259,GO:0006310,GO:0006313,GO:0006725,GO:0006807,GO:0008150,GO:0008152,GO:0009987,GO:0032196,GO:0034641,GO:0043170,GO:0044237,GO:0044238,GO:0044260,GO:0044699,GO:0044763,GO:0046483,GO:0071704,GO:0090304,GO:1901360
LSJC7GL002017	168.515	65.7082	1.3587	2.5355e-10	1.5615e-09	1	2083005..2083970(-)	966	321	0.62	NO	COG1441	O-succinylbenzoate synthase	[H] Coenzyme transport and metabolism ;	K02549	menC O-succinylbenzoate synthase 4.2.1.113 Metabolism; Metabolism of Cofactors and Vitamins; Ubiquinone and other terpenoid-quinone biosynthesis [PATH:ko00130]	sp|A8ADX2|MENC_CITK8 o-succinylbenzoate synthase OS=Citrobacter koseri (strain ATCC BAA-895 / CDC 4225-83 / SGSC4696) GN=menC PE=3 SV=1//2.08937e-159	IPR001354; Mandelate racemase/muconate lactonizing enzyme	H5UXS1_ESCHE O-succinylbenzoate synthase OS=Escherichia hermannii NBRC 105704 GN=menC PE=4 SV=1	O-succinylbenzoate synthase [Escherichia hermannii NBRC 105704]	GO:0003674,GO:0003824,GO:0005575,GO:0006508,GO:0008150,GO:0008152,GO:0008233,GO:0016020,GO:0016021,GO:0016787,GO:0019538,GO:0031224,GO:0043170,GO:0044238,GO:0044425,GO:0071704
LSJC7GL002018	385.733	166.942	1.2083	5.2742e-18	4.8045e-17	1	2083970..2084827(-)	858	285	0.57	YES	COG0447	Dihydroxynaphthoic acid synthase	[H] Coenzyme transport and metabolism ;	K01661	menB naphthoate synthase 4.1.3.36 Metabolism; Metabolism of Cofactors and Vitamins; Ubiquinone and other terpenoid-quinone biosynthesis [PATH:ko00130]	sp|Q7CQ56|MENB_SALTY 1,4-Dihydroxy-2-naphthoyl-CoA synthase OS=Salmonella typhimurium (strain LT2 / SGSC1412 / ATCC 700720) GN=menB PE=1 SV=1//0	IPR001753; Crotonase, core	G9ZAC5_9ENTR Naphthoate synthase OS=Yokenella regensburgei ATCC 43003 GN=HMPREF0880_04486 PE=3 SV=1	naphthoate synthase [Yokenella regensburgei ATCC 43003]
LSJC7GL002022	107.194	225.972	-1.0759	6.0021e-13	4.3141e-12	1	2088766..2089074(-)	309	102	0.52	YES	COG4575	Uncharacterized conserved protein	[S] Function unknown ;	K05594	elaB ElaB protein -- Unclassified; Poorly Characterized; Function unknown	sp|P0AEH5|ELAB_ECOLI Protein ElaB OS=Escherichia coli (strain K12) GN=elaB PE=1 SV=1//1.19194e-27	IPR010279; Protein of unknown function DUF883, ElaB	B7LM64_ESCF3 Putative uncharacterized protein elaB OS=Escherichia fergusonii (strain ATCC 35469 / DSM 13698 / CDC 0568-73) GN=elaB PE=4 SV=1	hypothetical protein EFER_0902 [Escherichia fergusonii ATCC 35469]	GO:0003674,GO:0003824,GO:0008150,GO:0008152,GO:0016740,GO:0016746
LSJC7GL002049	2227.72	821.62	1.439	9.1221e-129	3.7987e-127	1	2116563..2118686(+)	2124	707	0.59	YES	COG0857	BioD-like N-terminal domain of phosphotransacetylase	[R] General function prediction only ;	K13788	pta phosphate acetyltransferase 2.3.1.8 Metabolism; Carbohydrate Metabolism; Pyruvate metabolism [PATH:ko00620] Metabolism; Carbohydrate Metabolism; Propanoate metabolism [PATH:ko00640] Metabolism; Metabolism of Other Amino Acids; Taurine and hypotaurine metabolism [PATH:ko00430]	sp|Q8ZND6|PTA_SALTY Phosphate acetyltransferase OS=Salmonella typhimurium (strain LT2 / SGSC1412 / ATCC 700720) GN=pta PE=1 SV=1//0	IPR002505; Phosphate acetyl/butaryl transferase	D2TH36_CITRI Phosphate acetyltransferase OS=Citrobacter rodentium (strain ICC168) GN=pta PE=3 SV=1	pta gene product [Citrobacter rodentium ICC168]	GO:0003674,GO:0003824,GO:0004672,GO:0004673,GO:0005575,GO:0008150,GO:0008152,GO:0009058,GO:0009403,GO:0009404,GO:0009987,GO:0016020,GO:0016301,GO:0016740,GO:0016772,GO:0016773,GO:0016775,GO:0019748,GO:0044237,GO:0044249,GO:0044550,GO:0044710,GO:0044711
LSJC7GL002066	139.034	65.3076	1.0901	2.2119e-06	9.6876e-06	1	2131364..2131849(-)	486	161	0.52	NO	COG1286	Uncharacterized membrane protein, required for colicin	[V] production R General function prediction only ;	K03558	cvpA membrane protein required for colicin V production -- Unclassified; Poorly Characterized; General function prediction only	sp|P08550|CVPA_ECOLI Colicin V production protein OS=Escherichia coli (strain K12) GN=cvpA PE=1 SV=1//2.7783e-102	IPR003825; Colicin V production, CvpA	G8LLI7_ENTCL Colicin V production protein OS=Enterobacter cloacae EcWSU1 GN=cvpA PE=4 SV=1	cvpA gene product [Enterobacter cloacae EcWSU1]	GO:0000428,GO:0005575,GO:0005622,GO:0005623,GO:0005634,GO:0005654,GO:0005667,GO:0005673,GO:0006139,GO:0006351,GO:0006352,GO:0006366,GO:0006367,GO:0006725,GO:0006807,GO:0008150,GO:0008152,GO:0009058,GO:0009059,GO:0009987,GO:0010467,GO:0016070,GO:0016591,GO:0018130,GO:0019438,GO:0030880,GO:0031974,GO:0031981,GO:0032774,GO:0032991,GO:0034641,GO:0034645,GO:0034654,GO:0042597,GO:0043170,GO:0043226,GO:…
LSJC7GL002075	60.4956	28.1797	1.1022	0.0016135	0.0044279	1	2139038..2140045(+)	1008	335	0.6	NO						sp|Q7CQ37|FLK_SALTY Flagellar regulator flk OS=Salmonella typhimurium (strain LT2 / SGSC1412 / ATCC 700720) GN=flk PE=1 SV=1//1.50941e-120		C9XWV2_CROTZ Flagellar regulator flk OS=Cronobacter turicensis (strain DSM 18703 / LMG 23827 / z3032) GN=flk PE=4 SV=1	flagellar regulator flk [Shigella flexneri 1235-66]
LSJC7GL002079	23.1133	61.1674	-1.404	6.0286e-06	2.5346e-05	1	2144941..2145537(-)	597	198	0.53	NO	COG3631	Ketosteroid isomerase-related protein	[R] General function prediction only ;	K06893	K06893 -- -- Unclassified; Poorly Characterized; General function prediction only			A4XX90_PSEMY Putative uncharacterized protein (Precursor) OS=Pseudomonas mendocina (strain ymp) GN=Pmen_3203 PE=4 SV=1	unnamed protein product [Pseudomonas mendocina ymp]
LSJC7GL002115	34.552	87.2103	-1.3357	1.7912e-07	8.6542e-07	1	2188475..2189143(+)	669	222	0.52	NO										GO:0000166,GO:0001882,GO:0001883,GO:0003674,GO:0003824,GO:0003924,GO:0005488,GO:0005524,GO:0005525,GO:0005575,GO:0005622,GO:0005623,GO:0007154,GO:0007165,GO:0007264,GO:0008150,GO:0009987,GO:0016301,GO:0016462,GO:0016740,GO:0016772,GO:0016787,GO:0016817,GO:0016818,GO:0016887,GO:0017076,GO:0017111,GO:0019001,GO:0023052,GO:0030554,GO:0032549,GO:0032550,GO:0032553,GO:0032555,GO:0032559,GO:0032561,GO:…
LSJC7GL002128	43.986	16.4271	1.421	0.00079426	0.0022974	1	2199268..2199885(-)	618	205	0.6	NO	COG4133	ABC-type transport system involved in cytochrome c biogenesis, ATPase component	[O] Posttranslational modification, protein turnover, chaperones ;	K02193	ccmA heme exporter protein A 3.6.3.41 Environmental Information Processing; Membrane Transport; Transporters [BR:ko02000] Environmental Information Processing; Membrane Transport; ABC transporters [PATH:ko02010]	sp|Q6D606|CCMA_ERWCT Cytochrome c biogenesis ATP-binding export protein CcmA OS=Erwinia carotovora subsp. atroseptica (strain SCRI 1043 / ATCC BAA-672) GN=ccmA PE=3 SV=1//8.40409e-88	IPR003439; ABC transporter-like	H5UXZ9_ESCHE Heme ABC transporter ATP-binding protein CcmA OS=Escherichia hermannii NBRC 105704 GN=ccmA PE=4 SV=1	heme ABC transporter ATP-binding protein CcmA [Escherichia hermannii NBRC 105704]	GO:0000723,GO:0000781,GO:0001882,GO:0003674,GO:0003676,GO:0003677,GO:0003824,GO:0004175,GO:0004222,GO:0004652,GO:0005215,GO:0005337,GO:0005415,GO:0005488,GO:0005575,GO:0005622,GO:0005623,GO:0005634,GO:0005694,GO:0005697,GO:0006139,GO:0006259,GO:0006260,GO:0006278,GO:0006351,GO:0006725,GO:0006807,GO:0006810,GO:0006996,GO:0007004,GO:0008150,GO:0008152,GO:0008233,GO:0008237,GO:0008324,GO:0009058,GO:…
LSJC7GL002141	337.148	154.655	1.1243	3.4334e-14	2.6261e-13	1	2214681..2215814(+)	1134	377	0.51	YES	COG1972	Nucleoside permease	[F] Nucleotide transport and metabolism ;	K11535	nupC nucleoside transport protein -- Unclassified; Cellular Processes and Signaling; Other ion-coupled transporters	sp|P0AFF2|NUPC_ECOLI Nucleoside permease NupC OS=Escherichia coli (strain K12) GN=nupC PE=1 SV=1//0	IPR002668; Na dependent nucleoside transporter	G2S3C2_ENTAL Nucleoside transporter OS=Enterobacter asburiae (strain LF7a) GN=Entas_3133 PE=4 SV=1	nucleoside transporter [Enterobacter asburiae LF7a]	GO:0003674,GO:0005488,GO:0005575,GO:0005622,GO:0005623,GO:0005975,GO:0008150,GO:0008152,GO:0043226,GO:0043227,GO:0043229,GO:0043231,GO:0044238,GO:0044424,GO:0044464,GO:0051536,GO:0051537,GO:0051540,GO:0071704
LSJC7GL002174	27.8303	98.8295	-1.8283	7.3372e-12	4.974e-11	1	2246264..2247214(+)	951	316	0.56	YES	COG0176	Transaldolase	[G] Carbohydrate transport and metabolism ;	K00616	E2.2.1.2, talA, talB transaldolase 2.2.1.2 Metabolism; Carbohydrate Metabolism; Pentose phosphate pathway [PATH:ko00030]	sp|P0A867|TALA_ECOLI Transaldolase A OS=Escherichia coli (strain K12) GN=talA PE=1 SV=1//0	IPR001585; Transaldolase	D2TT99_CITRI Transaldolase 2 OS=Citrobacter rodentium (strain ICC168) GN=talA PE=3 SV=1	talA gene product [Citrobacter rodentium ICC168]	GO:0003674,GO:0003824,GO:0005488,GO:0008150,GO:0008152,GO:0016491,GO:0016624,GO:0016903,GO:0019842,GO:0030976,GO:0036094,GO:0043167,GO:0043168,GO:0043169,GO:0048037,GO:0050662,GO:0097159,GO:1901363,GO:1901681
LSJC7GL002175	74.2928	325.603	-2.1318	1.8939e-42	3.2265e-41	1	2247233..2249227(+)	1995	664	0.58	NO	COG0021	Transketolase	[G] Carbohydrate transport and metabolism ;	K00615	E2.2.1.1, tktA, tktB transketolase 2.2.1.1 Metabolism; Carbohydrate Metabolism; Pentose phosphate pathway [PATH:ko00030] Metabolism; Energy Metabolism; Carbon fixation in photosynthetic organisms [PATH:ko00710] Metabolism; Metabolism of Terpenoids and Polyketides; Biosynthesis of ansamycins [PATH:ko01051]	sp|P33570|TKT2_ECOLI Transketolase 2 OS=Escherichia coli (strain K12) GN=tktB PE=1 SV=1//0	IPR005474; Transketolase, N-terminal	D5C6Y4_ENTCC Transketolase OS=Enterobacter cloacae subsp. cloacae (strain ATCC 13047 / DSM 30054 / NBRC 13535 / NCDC 279-56) GN=ECL_03762 PE=3 SV=1	transketolase [Enterobacter cloacae subsp. cloacae ATCC 13047]	GO:0003674,GO:0003824,GO:0005488,GO:0005506,GO:0008150,GO:0008152,GO:0009055,GO:0016491,GO:0016620,GO:0016903,GO:0020037,GO:0043167,GO:0043169,GO:0044710,GO:0046872,GO:0046906,GO:0046914,GO:0055114,GO:0097159,GO:1901363
LSJC7GL002178	187.501	36.3265	2.3678	5.7634e-24	6.4342e-23	1	2251091..2251690(-)	600	199	0.56	NO	COG3005	Nitrate/TMAO reductases, membrane-bound tetraheme cytochrome c subunit	[C] Energy production and conversion ;	K02569	napC cytochrome c-type protein NapC -- Metabolism; Energy Metabolism; Nitrogen metabolism [PATH:ko00910]	sp|P0ABL5|NAPC_ECOLI Cytochrome c-type protein NapC OS=Escherichia coli (strain K12) GN=napC PE=1 SV=1//1.11e-114	IPR005126; NapC/NirT cytochrome c, N-terminal	B6XK86_9ENTR Putative uncharacterized protein OS=Providencia alcalifaciens DSM 30120 GN=PROVALCAL_03796 PE=4 SV=1	hypothetical protein PROVALCAL_03796 [Providencia alcalifaciens DSM 30120]	GO:0003674,GO:0005488,GO:0005506,GO:0009055,GO:0020037,GO:0043167,GO:0043169,GO:0046872,GO:0046906,GO:0046914,GO:0097159,GO:1901363
LSJC7GL002179	105.071	12.9547	3.0198	3.5694e-18	3.2629e-17	1	2251696..2252142(-)	447	148	0.57	YES	COG3043	Nitrate reductase cytochrome c-type subunit	[C] Energy production and conversion ;	K02568	napB cytochrome c-type protein NapB -- Metabolism; Energy Metabolism; Nitrogen metabolism [PATH:ko00910]	sp|P0ABL4|NAPB_SHIFL Periplasmic nitrate reductase, electron transfer subunit OS=Shigella flexneri GN=napB PE=3 SV=1//2.02082e-70	IPR005591; Nitrate reductase cytochrome c-type subunit NapB	H5UY62_ESCHE Periplasmic nitrate reductase small subunit OS=Escherichia hermannii NBRC 105704 GN=napB PE=4 SV=1	periplasmic nitrate reductase small subunit [Escherichia hermannii NBRC 105704]	GO:0003674,GO:0005488,GO:0009055,GO:0051536,GO:0051540
LSJC7GL002180	105.779	15.4922	2.7714	8.1048e-17	7.1114e-16	1	2252139..2253002(-)	864	287	0.61	NO	COG0348	Polyferredoxin	[C] Energy production and conversion ;	K02574	napH ferredoxin-type protein NapH -- Metabolism; Energy Metabolism; Nitrogen metabolism [PATH:ko00910]	sp|P33934|NAPH_ECOLI Ferredoxin-type protein NapH OS=Escherichia coli (strain K12) GN=napH PE=4 SV=1//7.62513e-139	IPR001450; 4Fe-4S binding domain	D0KGI0_PECWW Ferredoxin-type protein, NapH/MauN family OS=Pectobacterium wasabiae (strain WPP163) GN=Pecwa_2717 PE=4 SV=1	quinol dehydrogenase membrane component [Pectobacterium wasabiae WPP163]	GO:0003674,GO:0003824,GO:0005215,GO:0005488,GO:0008121,GO:0008150,GO:0008152,GO:0008324,GO:0009055,GO:0015075,GO:0015077,GO:0015078,GO:0016491,GO:0016679,GO:0016681,GO:0022857,GO:0022890,GO:0022891,GO:0022892,GO:0044710,GO:0051536,GO:0051540,GO:0055114
LSJC7GL002181	122.524	18.4304	2.7329	5.8592e-19	5.6101e-18	1	2252989..2253684(-)	696	231	0.65	NO	COG1145	Ferredoxin	[C] Energy production and conversion ;	K02573	napG ferredoxin-type protein NapG -- Metabolism; Energy Metabolism; Nitrogen metabolism [PATH:ko00910]	sp|P0AAL5|NAPG_SHIFL Ferredoxin-type protein NapG OS=Shigella flexneri GN=napG PE=4 SV=1//1.24989e-118	IPR001450; 4Fe-4S binding domain	H5UY64_ESCHE Iron-sulfur protein NapG OS=Escherichia hermannii NBRC 105704 GN=napG PE=4 SV=1	iron-sulfur protein NapG [Escherichia hermannii NBRC 105704]	GO:0003674,GO:0003824,GO:0005488,GO:0008150,GO:0008152,GO:0016491,GO:0030151,GO:0043167,GO:0043169,GO:0044710,GO:0046872,GO:0046914,GO:0055114
LSJC7GL002182	1410.27	178.427	2.9826	8.2014e-220	6.1475e-218	1	2253688..2256150(-)	2463	820	0.59	NO				K02567	napA periplasmic nitrate reductase NapA 1.7.99.4 Metabolism; Energy Metabolism; Nitrogen metabolism [PATH:ko00910]	sp|A8AE11|NAPA_CITK8 Periplasmic nitrate reductase OS=Citrobacter koseri (strain ATCC BAA-895 / CDC 4225-83 / SGSC4696) GN=napA PE=3 SV=1//0	IPR006655; Molybdopterin oxidoreductase, prokaryotic, conserved site	D8A5F2_ECOLX Periplasmic nitrate reductase, large subunit (Fragment) OS=Escherichia coli MS 21-1 GN=HMPREF9530_01745 PE=3 SV=1	nitrate reductase catalytic subunit [Citrobacter koseri ATCC BAA-895]
LSJC7GL002183	27.2407	6.0099	2.1804	0.00026604	0.00083589	1	2256171..2256434(-)	264	87	0.61	NO	COG3062	Uncharacterized protein involved in formation of periplasmic nitrate reductase	[P] Inorganic ion transport and metabolism ;	K02570	napD periplasmic nitrate reductase NapD -- Metabolism; Energy Metabolism; Nitrogen metabolism [PATH:ko00910]	sp|P0A9I7|NAPD_SHIFL Protein NapD OS=Shigella flexneri GN=napD PE=3 SV=1//1.34343e-31	IPR005623; Chaperone NapD, nitrate reductase assembly	Q3Z000_SHISS Putative uncharacterized protein napD OS=Shigella sonnei (strain Ss046) GN=napD PE=4 SV=1	napD gene product [Escherichia coli O157:H7 str. EDL933]	GO:0003674,GO:0005488,GO:0009055,GO:0051536,GO:0051540
LSJC7GL002184	40.92	15.3586	1.4138	0.0012726	0.0035556	1	2256424..2256828(-)	405	134	0.6	NO	COG1145	Ferredoxin	[C] Energy production and conversion ;	K02572	napF ferredoxin-type protein NapF -- Metabolism; Energy Metabolism; Nitrogen metabolism [PATH:ko00910]	sp|P0AAL0|NAPF_ECOLI Ferredoxin-type protein NapF OS=Escherichia coli (strain K12) GN=napF PE=4 SV=1//2.81826e-47	IPR001450; 4Fe-4S binding domain	B6XK80_9ENTR Putative uncharacterized protein OS=Providencia alcalifaciens DSM 30120 GN=PROVALCAL_03790 PE=4 SV=1	hypothetical protein PROVALCAL_03790 [Providencia alcalifaciens DSM 30120]	GO:0003674,GO:0005215,GO:0005575,GO:0006810,GO:0008150,GO:0009987,GO:0016020,GO:0044699,GO:0044763,GO:0044765,GO:0051179,GO:0051234,GO:0055085
LSJC7GL002207	187.383	90.4156	1.0513	1.0666e-07	5.32e-07	1	2281077..2282366(-)	1290	429	0.58	NO	COG2233	Xanthine/uracil permeases	[F] Nucleotide transport and metabolism ;	K02824	pyrP, uraA uracil permease -- Unclassified; Cellular Processes and Signaling; Other ion-coupled transporters	sp|P0AGM7|URAA_ECOLI Uracil permease OS=Escherichia coli (strain K12) GN=uraA PE=1 SV=1//0	IPR006042; Xanthine/uracil permease	A7ML16_CROS8 Putative uncharacterized protein OS=Cronobacter sakazakii (strain ATCC BAA-894) GN=ESA_00764 PE=4 SV=1	uracil transporter [Cronobacter sakazakii ATCC BAA-894]	GO:0006139,GO:0006725,GO:0006807,GO:0008150,GO:0008152,GO:0009116,GO:0009987,GO:0034641,GO:0044237,GO:0044238,GO:0044281,GO:0044710,GO:0046483,GO:0055086,GO:0071704,GO:1901135,GO:1901360,GO:1901564,GO:1901657
LSJC7GL002208	605.309	219.962	1.4604	3.9351e-37	6.0729e-36	1	2282433..2283059(-)	627	208	0.56	NO	COG0035	Uracil phosphoribosyltransferase	[F] Nucleotide transport and metabolism ;	K00761	E2.4.2.9, upp uracil phosphoribosyltransferase 2.4.2.9 Metabolism; Nucleotide Metabolism; Pyrimidine metabolism [PATH:ko00240]	sp|P0A2M5|UPP_SALTY Uracil phosphoribosyltransferase OS=Salmonella typhimurium (strain LT2 / SGSC1412 / ATCC 700720) GN=upp PE=3 SV=1//1.52583e-144	IPR000836; Phosphoribosyltransferase	F5ZUS8_SALTU Uracil phosphoribosyltransferase OS=Salmonella typhimurium (strain ATCC 68169 / UK-1) GN=upp PE=3 SV=1	uracil phosphoribosyltransferase [Escherichia blattae DSM 4481]
LSJC7GL002214	60.0239	24.8409	1.2728	0.00035765	0.0011	1	2291344..2291496(+)	153	50	0.54	NO						sp|P64547|YFGG_SHIFL Uncharacterized protein YfgG OS=Shigella flexneri GN=yfgG PE=4 SV=1//1.62898e-12	IPR022576; Protein of unknown function DUF2633	B5XNP1_KLEP3 Putative uncharacterized protein OS=Klebsiella pneumoniae (strain 342) GN=KPK_1301 PE=4 SV=1	unnamed protein product [Klebsiella pneumoniae 342]	GO:0000105,GO:0000287,GO:0003674,GO:0003824,GO:0004152,GO:0004497,GO:0004743,GO:0004789,GO:0005488,GO:0005515,GO:0005975,GO:0005996,GO:0006006,GO:0006007,GO:0006040,GO:0006050,GO:0006051,GO:0006082,GO:0006091,GO:0006096,GO:0006139,GO:0006213,GO:0006220,GO:0006221,GO:0006222,GO:0006520,GO:0006536,GO:0006537,GO:0006547,GO:0006725,GO:0006753,GO:0006766,GO:0006767,GO:0006772,GO:0006790,GO:0006793,GO:…
LSJC7GL002219	182.902	69.1806	1.4026	1.309e-11	8.7609e-11	1	2295786..2297252(-)	1467	488	0.58	YES	COG0516	IMP dehydrogenase/GMP reductase	[F] Nucleotide transport and metabolism ;	K00088	E1.1.1.205, guaB IMP dehydrogenase 1.1.1.205 Metabolism; Nucleotide Metabolism; Purine metabolism [PATH:ko00230] Metabolism; Xenobiotics Biodegradation and Metabolism; Drug metabolism - other enzymes [PATH:ko00983]	sp|P0ADG9|IMDH_SHIFL Inosine-5&apos;-monophosphate dehydrogenase OS=Shigella flexneri GN=guaB PE=3 SV=1//0	IPR000644; Cystathionine beta-synthase, core	A4WD83_ENT38 Inosine-5'-monophosphate dehydrogenase OS=Enterobacter sp. (strain 638) GN=Ent638_2999 PE=3 SV=1	inosine 5'-monophosphate dehydrogenase [Enterobacter sp. 638]
LSJC7GL002250	45.0474	12.0198	1.906	1.9679e-05	7.537e-05	1	2326841..2326963(-)	123	40	0.46	NO										GO:0003674,GO:0003824,GO:0005488,GO:0051536,GO:0051540
LSJC7GL002251	106.368	50.216	1.0828	3.8787e-05	0.00014153	1	2326982..2328148(-)	1167	388	0.54	NO	COG0820	Predicted Fe-S-cluster redox enzyme	[R] General function prediction only ;	K06941	rlmN ribosomal RNA large subunit methyltransferase N 2.1.1.- Unclassified; Genetic Information Processing; Translation proteins	sp|A7MGV3|RLMN_CROS8 Dual-specificity RNA methyltransferase RlmN OS=Cronobacter sakazakii (strain ATCC BAA-894) GN=rlmN PE=3 SV=1//0	IPR004383; Ribosomal RNA large subunit methyltransferase RlmN;	C9XY29_CROTZ Ribosomal RNA large subunit methyltransferase N OS=Cronobacter turicensis (strain DSM 18703 / LMG 23827 / z3032) GN=rlmN PE=3 SV=1	radical SAM protein [Escherichia blattae DSM 4481]	GO:0000166,GO:0001882,GO:0001883,GO:0003674,GO:0003824,GO:0004550,GO:0005488,GO:0005524,GO:0006139,GO:0006163,GO:0006164,GO:0006165,GO:0006183,GO:0006213,GO:0006220,GO:0006221,GO:0006228,GO:0006241,GO:0006725,GO:0006753,GO:0006793,GO:0006796,GO:0006807,GO:0008150,GO:0008152,GO:0009058,GO:0009116,GO:0009117,GO:0009119,GO:0009132,GO:0009141,GO:0009142,GO:0009144,GO:0009145,GO:0009147,GO:0009148,GO:…
LSJC7GL002252	215.331	107.11	1.0075	4.3504e-08	2.2467e-07	1	2328320..2328751(-)	432	143	0.55	NO	COG0105	Nucleoside diphosphate kinase	[F] Nucleotide transport and metabolism ;	K00940	E2.7.4.6, ndk nucleoside-diphosphate kinase 2.7.4.6 Metabolism; Nucleotide Metabolism; Purine metabolism [PATH:ko00230] Metabolism; Nucleotide Metabolism; Pyrimidine metabolism [PATH:ko00240]	sp|B7MYF2|NDK_ECO81 Nucleoside diphosphate kinase OS=Escherichia coli O81 (strain ED1a) GN=ndk PE=3 SV=1//2.23486e-93	IPR001564; Nucleoside diphosphate kinase	H4LE75_ECOLX Ndk OS=Escherichia coli DEC2E GN=ndk PE=4 SV=1	thymidylate:zeocin resistance protein:NDP kinase fusion protein [Cloning vector pZEO-SG4]	GO:0003674,GO:0003676,GO:0003677,GO:0004871,GO:0004872,GO:0004888,GO:0005488,GO:0005575,GO:0006139,GO:0006351,GO:0006355,GO:0006725,GO:0006807,GO:0008150,GO:0008152,GO:0008158,GO:0009058,GO:0009059,GO:0009889,GO:0009987,GO:0010467,GO:0010468,GO:0010556,GO:0016020,GO:0016070,GO:0018130,GO:0019219,GO:0019222,GO:0019438,GO:0031323,GO:0031326,GO:0032774,GO:0034641,GO:0034645,GO:0034654,GO:0038023,GO:…
LSJC7GL002263	255.544	71.0504	1.8467	2.9519e-23	3.2135e-22	1	2337294..2337782(-)	489	162	0.56	NO	COG1959	Predicted transcriptional regulator	[K] Transcription ;	K13643	iscR Rrf2 family transcriptional regulator, iron-sulfur cluster assembly transcription factor -- Genetic Information Processing; Transcription; Transcription factors [BR:ko03000]	sp|A7MGX6|ISCR_CROS8 HTH-type transcriptional regulator IscR OS=Cronobacter sakazakii (strain ATCC BAA-894) GN=iscR PE=3 SV=1//2.28673e-95	IPR000944; Transcription regulator Rrf2-like	F5VJG5_ENTSA HTH-type transcriptional regulator iscR OS=Cronobacter sakazakii E899 GN=iscR PE=3 SV=1	DNA-binding transcriptional regulator IscR [Cronobacter sakazakii ATCC BAA-894]	GO:0006139,GO:0006351,GO:0006355,GO:0006725,GO:0006807,GO:0008150,GO:0008152,GO:0009058,GO:0009059,GO:0009889,GO:0009987,GO:0010467,GO:0010468,GO:0010556,GO:0016070,GO:0018130,GO:0019219,GO:0019222,GO:0019438,GO:0031323,GO:0031326,GO:0032774,GO:0034641,GO:0034645,GO:0034654,GO:0043170,GO:0044237,GO:0044238,GO:0044249,GO:0044260,GO:0044271,GO:0046483,GO:0050789,GO:0050794,GO:0051171,GO:0051252,GO:…
LSJC7GL002270	44.6936	111.25	-1.3157	5.429e-09	3.0304e-08	1	2342043..2343323(+)	1281	426	0.59	NO	COG3711	Transcriptional antiterminator	[K] Transcription ;			sp|P54901|CSIE_ECOLI Stationary phase-inducible protein CsiE OS=Escherichia coli (strain K12) GN=csiE PE=4 SV=3//1.07905e-142	IPR011608; PRD	F5VJG0_ENTSA Stationary phase inducible protein CsiE OS=Cronobacter sakazakii E899 GN=CSE899_05742 PE=4 SV=1	stationary phase inducible protein CsiE [Cronobacter sakazakii E899]	GO:0003674,GO:0003824,GO:0005488,GO:0005506,GO:0008150,GO:0008152,GO:0016491,GO:0019825,GO:0020037,GO:0043167,GO:0043169,GO:0044710,GO:0046872,GO:0046906,GO:0046914,GO:0055114,GO:0097159,GO:1901363
LSJC7GL002276	1822.53	136.759	3.7362	0	0	1	2348593..2349774(+)	1182	393	0.56	NO	COG1018	Flavodoxin reductases (ferredoxin-NADPH reductases) family 1	[C] Energy production and conversion ;	K05916	E1.14.12.17, YHB1, hmp nitric oxide dioxygenase 1.14.12.17 Unclassified; Metabolism; Others	sp|Q7ABK6|HMP_ECO57 Flavohemoprotein OS=Escherichia coli O157:H7 GN=hmp PE=3 SV=1//0	IPR000971; Globin, subset	A7MGY4_CROS8 Putative uncharacterized protein OS=Cronobacter sakazakii (strain ATCC BAA-894) GN=ESA_00710 PE=3 SV=1	bifunctional nitric oxide dioxygenase/dihydropteridine reductase 2 [Cronobacter sakazakii ES15]
LSJC7GL002375	150.237	60.099	1.3218	5.4168e-09	3.0301e-08	1	2435230..2435919(+)	690	229	0.54	YES	COG0692	Uracil DNA glycosylase	[L] Replication, recombination and repair ;	K03648	UNG, UDG uracil-DNA glycosylase 3.2.2.- Genetic Information Processing; Replication and Repair; Base excision repair [PATH:ko03410] Genetic Information Processing; Replication and Repair; DNA repair and recombination proteins [BR:ko03400] Human Diseases; Immune System Diseases; Primary immunodeficiency [PATH:ko05340]	sp|A6TCJ2|UNG_KLEP7 Uracil-DNA glycosylase OS=Klebsiella pneumoniae subsp. pneumoniae (strain ATCC 700721 / MGH 78578) GN=ung PE=3 SV=1//1.28507e-138	IPR002043; Uracil-DNA glycosylase	H3M8U5_KLEOX Uracil-DNA glycosylase OS=Klebsiella oxytoca 10-5245 GN=HMPREF9689_03382 PE=4 SV=1	uracil-DNA glycosylase [Klebsiella oxytoca 10-5245]	GO:0003674,GO:0003676,GO:0003677,GO:0003824,GO:0003899,GO:0005488,GO:0006139,GO:0006351,GO:0006725,GO:0006807,GO:0008150,GO:0008152,GO:0009055,GO:0009058,GO:0009059,GO:0009987,GO:0010467,GO:0015035,GO:0015036,GO:0016070,GO:0016209,GO:0016491,GO:0016667,GO:0016740,GO:0016772,GO:0016779,GO:0018130,GO:0019438,GO:0019725,GO:0032774,GO:0034062,GO:0034641,GO:0034645,GO:0034654,GO:0042592,GO:0043170,GO:…
LSJC7GL002377	151.298	13.2218	3.5164	4.1589e-29	5.3748e-28	1	2437218..2437637(+)	420	139	0.5	NO	COG0526	Thiol-disulfide isomerase and thioredoxins	[OC] Posttranslational modification, protein turnover, chaperones ; Energy production and conversion ;	K03672	trxC thioredoxin 2 1.8.1.8 Genetic Information Processing; Folding, Sorting and Degradation; Chaperones and folding catalysts [BR:ko03110]	sp|P0AGG7|THIO2_SHIFL Thioredoxin-2 OS=Shigella flexneri GN=trxC PE=3 SV=1//7.00553e-87	IPR005746; Thioredoxin	H5V6S0_ESCHE Thioredoxin 2 OS=Escherichia hermannii NBRC 105704 GN=trxC PE=4 SV=1	thioredoxin 2 [Escherichia hermannii NBRC 105704]	GO:0000166,GO:0001882,GO:0001883,GO:0003674,GO:0003824,GO:0003924,GO:0005488,GO:0005525,GO:0005575,GO:0005622,GO:0005623,GO:0007154,GO:0007165,GO:0007264,GO:0008150,GO:0009987,GO:0016462,GO:0016787,GO:0016817,GO:0016818,GO:0017076,GO:0017111,GO:0019001,GO:0023052,GO:0032549,GO:0032550,GO:0032553,GO:0032555,GO:0032561,GO:0035556,GO:0035639,GO:0036094,GO:0043167,GO:0043168,GO:0044464,GO:0044699,GO:…
LSJC7GL002387	63.7975	21.7692	1.5512	1.4253e-05	5.6314e-05	10	5310..6185(+)	876	291	0.53	NO	COG0050	GTPases - translation elongation factors	[J] Translation, ribosomal structure and biogenesis ;	K02358	EF-TU, tufA elongation factor EF-Tu 3.6.5.3 Genetic Information Processing; Translation; Translation factors [BR:ko03012] Organismal Systems; Environmental Adaptation; Plant-pathogen interaction [PATH:ko04626]	sp|P0A1H5|EFTU_SALTY Elongation factor Tu OS=Salmonella typhimurium (strain LT2 / SGSC1412 / ATCC 700720) GN=tufA PE=3 SV=2//2.01097e-164	IPR000795; Protein synthesis factor, GTP-binding	G8LI48_ENTCL Elongation factor Tu 2 OS=Enterobacter cloacae EcWSU1 GN=tuf1 PE=3 SV=1	tuf1 gene product [Enterobacter cloacae EcWSU1]	GO:0005575,GO:0005622,GO:0005623,GO:0008150,GO:0022613,GO:0042254,GO:0044085,GO:0044464,GO:0071840
LSJC7GL002392	1449.06	724.393	1.0003	3.009e-45	5.4069e-44	10	9051..9548(+)	498	165	0.54	YES	COG0244	Ribosomal protein L10	[J] Translation, ribosomal structure and biogenesis ;	K02864	RP-L10, rplJ large subunit ribosomal protein L10 -- Genetic Information Processing; Translation; Ribosome [PATH:ko03010] Genetic Information Processing; Translation; Ribosome [BR:ko03011]	sp|A8AKU1|RL10_CITK8 50S ribosomal protein L10 OS=Citrobacter koseri (strain ATCC BAA-895 / CDC 4225-83 / SGSC4696) GN=rplJ PE=3 SV=1//1.47583e-100	IPR001790; Ribosomal protein L10/acidic P0	G8LGQ5_ENTCL 50S ribosomal protein L10 OS=Enterobacter cloacae EcWSU1 GN=rplJ PE=3 SV=1	rplJ gene product [Enterobacter cloacae EcWSU1]	GO:0003674,GO:0003735,GO:0003824,GO:0005198,GO:0005575,GO:0005622,GO:0005623,GO:0005737,GO:0005840,GO:0006091,GO:0006412,GO:0008150,GO:0008152,GO:0009058,GO:0009059,GO:0009061,GO:0009987,GO:0010467,GO:0015947,GO:0015948,GO:0015975,GO:0015980,GO:0016740,GO:0016782,GO:0019538,GO:0030529,GO:0032991,GO:0034645,GO:0043170,GO:0043226,GO:0043228,GO:0043229,GO:0043232,GO:0043446,GO:0043447,GO:0044237,GO:…
LSJC7GL002393	2927.61	1226.55	1.2551	3.6362e-134	1.5899e-132	10	9616..9984(+)	369	122	0.48	YES	COG0222	Ribosomal protein L7/L12	[J] Translation, ribosomal structure and biogenesis ;	K02935	RP-L7, rplL large subunit ribosomal protein L7/L12 -- Genetic Information Processing; Translation; Ribosome [PATH:ko03010] Genetic Information Processing; Translation; Ribosome [BR:ko03011]	sp|B7MRB2|RL7_ECO81 50S ribosomal protein L7/L12 OS=Escherichia coli O81 (strain ED1a) GN=rplL PE=3 SV=1//4.49937e-45	IPR000206; Ribosomal protein L7/L12	H4ZJR8_ECOLX Ribosomal protein L7/L12 OS=Escherichia coli DEC8B GN=ECDEC8B_4282 PE=4 SV=1	50S ribosomal subunit protein L7/L12 [Escherichia coli ED1a]	GO:0003674,GO:0005215,GO:0005575,GO:0006810,GO:0008150,GO:0016020,GO:0051179,GO:0051234
LSJC7GL002444	695.522	230.914	1.5907	2.0183e-48	3.7553e-47	2	43143..44027(-)	885	294	0.59	YES	COG3833	ABC-type maltose transport systems, permease component	[G] Carbohydrate transport and metabolism ;	K10110	malG maltose/maltodextrin transport system permease protein -- Environmental Information Processing; Membrane Transport; Transporters [BR:ko02000] Environmental Information Processing; Membrane Transport; ABC transporters [PATH:ko02010]	sp|P18814|MALG_ENTAE Maltose transport system permease protein MalG OS=Enterobacter aerogenes GN=malG PE=3 SV=1//0	IPR000515; Binding-protein-dependent transport systems inner membrane component	D3RG71_KLEVT Binding-protein-dependent transport systems inner membrane component OS=Klebsiella variicola (strain At-22) GN=Kvar_4827 PE=3 SV=1	malG gene product [Enterobacter cloacae EcWSU1]	GO:0003674,GO:0005215,GO:0005575,GO:0006810,GO:0008150,GO:0016020,GO:0051179,GO:0051234
LSJC7GL002445	838.565	172.417	2.282	1.4239e-96	4.5556e-95	2	44048..45586(-)	1539	512	0.57	NO	COG1175	ABC-type sugar transport systems, permease components	[G] Carbohydrate transport and metabolism ;	K10109	malF maltose/maltodextrin transport system permease protein -- Environmental Information Processing; Membrane Transport; Transporters [BR:ko02000] Environmental Information Processing; Membrane Transport; ABC transporters [PATH:ko02010]	sp|P18812|MALF_ENTAE Maltose transport system permease protein MalF OS=Enterobacter aerogenes GN=malF PE=3 SV=1//0	IPR000515; Binding-protein-dependent transport systems inner membrane component	D2TSM6_CITRI Maltose transport system, permease protein OS=Citrobacter rodentium (strain ICC168) GN=malF PE=3 SV=1	malF gene product [Citrobacter rodentium ICC168]	GO:0003674,GO:0005215,GO:0006810,GO:0008150,GO:0051179,GO:0051234
LSJC7GL002446	5691.89	1054.8	2.4319	0	0	2	45656..46846(-)	1191	396	0.56	NO	COG2182	Maltose-binding periplasmic proteins/domains	[G] Carbohydrate transport and metabolism ;	K10108	malE maltose/maltodextrin transport system substrate-binding protein -- Environmental Information Processing; Membrane Transport; Transporters [BR:ko02000] Environmental Information Processing; Membrane Transport; ABC transporters [PATH:ko02010] Cellular Processes; Cell Motility; Bacterial chemotaxis [PATH:ko02030]	sp|P18815|MALE_ENTAE Maltose-binding periplasmic protein OS=Enterobacter aerogenes GN=malE PE=3 SV=1//0	IPR006059; Bacterial extracellular solute-binding, family 1	D4BKU9_9ENTR Putative uncharacterized protein OS=Citrobacter youngae ATCC 29220 GN=CIT292_11179 PE=4 SV=1	hypothetical protein CIT292_11179 [Citrobacter youngae ATCC 29220]	GO:0000166,GO:0001882,GO:0001883,GO:0003674,GO:0003676,GO:0003677,GO:0003690,GO:0003723,GO:0003724,GO:0003824,GO:0003924,GO:0004386,GO:0005215,GO:0005488,GO:0005524,GO:0005525,GO:0005575,GO:0006139,GO:0006259,GO:0006281,GO:0006298,GO:0006576,GO:0006725,GO:0006807,GO:0006810,GO:0006950,GO:0006974,GO:0008150,GO:0008152,GO:0009308,GO:0009987,GO:0016020,GO:0016462,GO:0016787,GO:0016817,GO:0016818,GO:…
LSJC7GL002447	1417.7	160.264	3.145	5.8745e-233	4.6702e-231	2	47220..48329(+)	1110	369	0.59	NO	COG3839	ABC-type sugar transport systems, ATPase components	[G] Carbohydrate transport and metabolism ;	K10111	malK maltose/maltodextrin transport system ATP-binding protein 3.6.3.19 Environmental Information Processing; Membrane Transport; Transporters [BR:ko02000] Environmental Information Processing; Membrane Transport; ABC transporters [PATH:ko02010]	sp|P19566|MALK_SALTY Maltose/maltodextrin import ATP-binding protein MalK OS=Salmonella typhimurium (strain LT2 / SGSC1412 / ATCC 700720) GN=malK PE=1 SV=3//0	IPR003439; ABC transporter-like	A6TGU5_KLEP7 ATP-binding component of transport system for maltose OS=Klebsiella pneumoniae subsp. pneumoniae (strain ATCC 700721 / MGH 78578) GN=malK PE=3 SV=1	malK gene product [Klebsiella pneumoniae subsp. pneumoniae MGH 78578]	GO:0003674,GO:0005215,GO:0005351,GO:0005402,GO:0005575,GO:0006810,GO:0008150,GO:0008324,GO:0015075,GO:0015144,GO:0015291,GO:0015293,GO:0015294,GO:0015295,GO:0016020,GO:0022804,GO:0022857,GO:0022891,GO:0022892,GO:0051119,GO:0051179,GO:0051234,GO:1901476
LSJC7GL002448	7393.55	2366.3	1.6436	0	0	2	48363..49700(+)	1338	445	0.57	NO	COG4580	Maltoporin (phage lambda and maltose receptor)	[G] Carbohydrate transport and metabolism ;	K02024	lamB maltoporin -- Unclassified; Cellular Processes and Signaling; Pores ion channels	sp|A4W5F0|LAMB_ENT38 Maltoporin OS=Enterobacter sp. (strain 638) GN=lamB PE=3 SV=1//0	IPR003192; Porin, LamB type	D2ZHL9_9ENTR Maltoporin OS=Enterobacter cancerogenus ATCC 35316 GN=lamB PE=3 SV=1	maltoporin [Enterobacter sp. 638]	GO:0005575,GO:0005623,GO:0006810,GO:0008150,GO:0008643,GO:0042597,GO:0044464,GO:0044699,GO:0044765,GO:0051179,GO:0051234,GO:0071702
LSJC7GL002449	1462.03	330.812	2.1439	8.086e-154	4.2427e-152	2	49804..50772(+)	969	322	0.6	YES				K05775	malM maltose operon periplasmic protein -- Unclassified; Poorly Characterized; Function unknown	sp|P26478|MALM_SALTY Maltose operon periplasmic protein OS=Salmonella typhimurium (strain LT2 / SGSC1412 / ATCC 700720) GN=malM PE=4 SV=2//1.20326e-172	IPR010794; Maltose operon periplasmic	F4T6S6_ECOLX Maltose operon periplasmic protein OS=Escherichia coli M605 GN=ECIG_05260 PE=4 SV=1	maltose operon periplasmic protein [Salmonella enterica subsp. houtenae str. ATCC BAA-1581]	GO:0003674,GO:0003824,GO:0005975,GO:0008150,GO:0008152,GO:0009055,GO:0009987,GO:0015035,GO:0015036,GO:0016491,GO:0016667,GO:0016853,GO:0016866,GO:0016868,GO:0019725,GO:0042592,GO:0044238,GO:0044699,GO:0044763,GO:0045454,GO:0050789,GO:0050794,GO:0065007,GO:0065008,GO:0071704
LSJC7GL002469	315.567	17.8961	4.1402	4.6749e-66	1.0854e-64	2	71698..72138(-)	441	146	0.52	YES	COG1393	Arsenate reductase and related proteins, glutaredoxin family	[P] Inorganic ion transport and metabolism ;	K00537	ARSC1, arsC arsenate reductase 1.20.4.1 Unclassified; Metabolism; Others	sp|O50595|ARSC_ACIMA Arsenate reductase OS=Acidiphilium multivorum (strain DSM 11245 / JCM 8867 / AIU301) GN=arsC PE=3 SV=1//1.52444e-77	IPR006659; Arsenate reductase	H1E4H6_ECOLX Arsenate reductase OS=Escherichia coli E101 GN=ESOG_01405 PE=4 SV=1	arsenate reductase [Escherichia coli E101]	GO:0003674,GO:0005215,GO:0005575,GO:0006810,GO:0008150,GO:0008509,GO:0009987,GO:0015075,GO:0015103,GO:0015105,GO:0016020,GO:0016021,GO:0022857,GO:0022891,GO:0022892,GO:0031224,GO:0044425,GO:0044699,GO:0044763,GO:0044765,GO:0051179,GO:0051234,GO:0055085
LSJC7GL002470	445.993	28.714	3.9572	5.7715e-90	1.7814e-88	2	72151..73452(-)	1302	433	0.56	NO	COG1055	Na+/H+ antiporter NhaD and related arsenite permeases	[P] Inorganic ion transport and metabolism ;	K03893	arsB arsenical pump membrane protein -- Unclassified; Cellular Processes and Signaling; Other ion-coupled transporters	sp|P52146|ARSB2_ECOLX Arsenical pump membrane protein OS=Escherichia coli GN=arsB PE=4 SV=1//0	IPR000802; Arsenical pump membrane protein, ArsB	C4TVU8_YERKR Arsenical pump membrane protein OS=Yersinia kristensenii ATCC 33638 GN=ykris0001_32140 PE=4 SV=1	Arsenical pump membrane protein [Yersinia kristensenii ATCC 33638]
LSJC7GL002471	106.722	4.40726	4.5978	9.9296e-25	1.1426e-23	2	73483..73659(-)	177	58	0.54	NO	COG0640	Predicted transcriptional regulators	[K] Transcription ;	K03892	arsR ArsR family transcriptional regulator -- Genetic Information Processing; Transcription; Transcription factors [BR:ko03000]	sp|P37309|ARSR_ECOLI Arsenical resistance operon repressor OS=Escherichia coli (strain K12) GN=arsR PE=3 SV=1//3.17372e-16	IPR001845; HTH ArsR-type DNA-binding domain	Q8GGH7_ENTCL Putative arsenic-efflux pump regulatory protein OS=Enterobacter cloacae GN=arsR PE=4 SV=1	putative arsenic-efflux pump regulatory protein [Enterobacter cloacae]
LSJC7GL002472	1429.49	47.8121	4.902	0	0	2	73870..74589(+)	720	239	0.54	NO	COG0431	Predicted flavoprotein	[R] General function prediction only ;	K11811	arsH arsenical resistance protein ArsH -- Unclassified; Poorly Characterized; General function prediction only	sp|O07529|AZR_BACSU FMN-dependent NADPH-azoreductase OS=Bacillus subtilis (strain 168) GN=azr PE=1 SV=1//8.42513e-08	IPR005025; NADPH-dependent FMN reductase	D6DN18_ENTCL Arsenical resistance protein ArsH OS=Enterobacter cloacae GN=ENC_35950 PE=4 SV=1	arsenical resistance protein ArsH [Enterobacter cloacae subsp. cloacae NCTC 9394]
LSJC7GL002479	144.694	25.9093	2.4815	6.7358e-20	6.6185e-19	2	81074..81397(-)	324	107	0.52	NO				K13631	soxS AraC family transcriptional regulator, transcriptional activator of the superoxide response regulon -- Genetic Information Processing; Transcription; Transcription factors [BR:ko03000]	sp|Q56143|SOXS_SALTY Regulatory protein SoxS OS=Salmonella typhimurium (strain LT2 / SGSC1412 / ATCC 700720) GN=soxS PE=3 SV=2//7.81141e-62	IPR009057; Homeodomain-like	C9Y1D5_CROTZ Regulatory protein soxS OS=Cronobacter turicensis (strain DSM 18703 / LMG 23827 / z3032) GN=soxS PE=4 SV=1	DNA-binding transcriptional regulator SoxS [Cronobacter sakazakii ATCC BAA-894]	GO:0001071,GO:0003674,GO:0003676,GO:0003677,GO:0003700,GO:0005488,GO:0005575,GO:0005622,GO:0005623,GO:0006139,GO:0006351,GO:0006355,GO:0006725,GO:0006807,GO:0008150,GO:0008152,GO:0009058,GO:0009059,GO:0009889,GO:0009987,GO:0010467,GO:0010468,GO:0010556,GO:0016070,GO:0018130,GO:0019219,GO:0019222,GO:0019438,GO:0031323,GO:0031326,GO:0032774,GO:0034641,GO:0034645,GO:0034654,GO:0043170,GO:0043565,GO:…
LSJC7GL002480	64.7409	14.5573	2.1529	2.4955e-08	1.3253e-07	2	81508..81948(+)	441	146	0.61	NO	COG0789	Predicted transcriptional regulators	[K] Transcription ;	K13639	soxR MerR family transcriptional regulator, redox-sensitive transcriptional activator SoxR -- Genetic Information Processing; Transcription; Transcription factors [BR:ko03000]	sp|P0ACS4|SOXR_SHIFL Redox-sensitive transcriptional activator SoxR OS=Shigella flexneri GN=soxR PE=3 SV=1//1.48048e-85	IPR000551; Transcription regulator HTH, MerR	A8AN40_CITK8 Putative uncharacterized protein OS=Citrobacter koseri (strain ATCC BAA-895 / CDC 4225-83 / SGSC4696) GN=CKO_03827 PE=4 SV=1	hypothetical protein CKO_03827 [Citrobacter koseri ATCC BAA-895]	GO:0003674,GO:0003824,GO:0005488,GO:0008150,GO:0008152,GO:0016491,GO:0030151,GO:0043167,GO:0043169,GO:0044710,GO:0046872,GO:0046914,GO:0055114
LSJC7GL002496	212.619	696.881	-1.7126	3.385e-68	8.5391e-67	2	98358..100037(-)	1680	559	0.6	NO	COG0243	Anaerobic dehydrogenases, typically selenocysteine-containing	[C] Energy production and conversion ;	K00123	E1.2.1.2A formate dehydrogenase, alpha subunit 1.2.1.2 Metabolism; Carbohydrate Metabolism; Glyoxylate and dicarboxylate metabolism [PATH:ko00630] Metabolism; Energy Metabolism; Methane metabolism [PATH:ko00680]	sp|P07658|FDHF_ECOLI Formate dehydrogenase H OS=Escherichia coli (strain K12) GN=fdhF PE=1 SV=2//0	IPR006478; Formate dehydrogenase, alpha subunit	G8LHM7_ENTCL Formate dehydrogenase H OS=Enterobacter cloacae EcWSU1 GN=fdhF PE=4 SV=1	fdhF gene product [Enterobacter cloacae EcWSU1]	GO:0003674,GO:0003824,GO:0008150,GO:0008152,GO:0016491,GO:0044710,GO:0055114
LSJC7GL002497	82.4296	310.645	-1.914	7.5128e-36	1.1199e-34	2	100086..100505(-)	420	139	0.57	NO				K00123	E1.2.1.2A formate dehydrogenase, alpha subunit 1.2.1.2 Metabolism; Carbohydrate Metabolism; Glyoxylate and dicarboxylate metabolism [PATH:ko00630] Metabolism; Energy Metabolism; Methane metabolism [PATH:ko00680]	sp|P07658|FDHF_ECOLI Formate dehydrogenase H OS=Escherichia coli (strain K12) GN=fdhF PE=1 SV=2//2.35404e-76	IPR006655; Molybdopterin oxidoreductase, prokaryotic, conserved site	G9YYA4_9ENTR Molybdopterin oxidoreductase Fe4S4 domain protein OS=Yokenella regensburgei ATCC 43003 GN=HMPREF0880_00193 PE=4 SV=1	molybdopterin oxidoreductase Fe4S4 domain protein [Yokenella regensburgei ATCC 43003]	GO:0000226,GO:0003674,GO:0003824,GO:0005575,GO:0005622,GO:0005623,GO:0005856,GO:0005874,GO:0006508,GO:0006996,GO:0007010,GO:0007017,GO:0008150,GO:0008152,GO:0008233,GO:0008236,GO:0009987,GO:0015630,GO:0016043,GO:0016787,GO:0017171,GO:0019538,GO:0032991,GO:0043170,GO:0043226,GO:0043228,GO:0043229,GO:0043232,GO:0043234,GO:0044238,GO:0044422,GO:0044424,GO:0044430,GO:0044446,GO:0044464,GO:0044699,GO:…
LSJC7GL002501	349.53	1084.85	-1.634	5.4714e-99	1.8642e-97	2	102475..103308(+)	834	277	0.55	YES	COG0596	Predicted hydrolases or acyltransferases (alpha/beta hydrolase superfamily)	[R] General function prediction only ;	K00433	E1.11.1.10, cpo chloride peroxidase 1.11.1.10 Unclassified; Metabolism; Others	sp|O31158|PRXC_PSEFL Non-heme chloroperoxidase OS=Pseudomonas fluorescens GN=cpo PE=1 SV=3//1.4718e-125	IPR000073; Alpha/beta hydrolase fold-1	E8XN45_RAHSY Alpha/beta hydrolase fold protein OS=Rahnella sp. (strain Y9602) GN=Rahaq_2021 PE=4 SV=1	alpha/beta hydrolase [Rahnella sp. Y9602]	GO:0005575,GO:0006950,GO:0007154,GO:0008150,GO:0009267,GO:0009605,GO:0009987,GO:0009991,GO:0016020,GO:0031667,GO:0031668,GO:0031669,GO:0033554,GO:0042594,GO:0044699,GO:0044763,GO:0050896,GO:0051716,GO:0071496
LSJC7GL002538	3099.31	48.4799	5.9984	0	0	2	154701..156851(-)	2151	716	0.56	YES	COG1966	Carbon starvation protein, predicted membrane protein	[T] Signal transduction mechanisms ;	K06200	cstA carbon starvation protein -- Unclassified; Cellular Processes and Signaling; Signal transduction mechanisms	sp|P39396|YJIY_ECOLI Inner membrane protein YjiY OS=Escherichia coli (strain K12) GN=yjiY PE=1 SV=2//0	IPR003706; Carbon starvation protein CstA	D2TR43_CITRI Putative carbon starvation protein (Precursor) OS=Citrobacter rodentium (strain ICC168) GN=ROD_48371 PE=4 SV=1	unnamed protein product [Citrobacter rodentium ICC168]	GO:0003674,GO:0005575,GO:0005576,GO:0006810,GO:0006811,GO:0008104,GO:0008150,GO:0009405,GO:0009987,GO:0016020,GO:0016021,GO:0016043,GO:0016044,GO:0030545,GO:0030547,GO:0030548,GO:0030550,GO:0031224,GO:0033036,GO:0034613,GO:0044425,GO:0044699,GO:0044763,GO:0044765,GO:0051179,GO:0051205,GO:0051234,GO:0051641,GO:0051668,GO:0051704,GO:0061024,GO:0070727,GO:0071840
LSJC7GL002548	87.9721	34.0561	1.3691	4.2407e-06	1.812e-05	2	165702..166175(+)	474	157	0.54	NO	COG3030	Protein affecting phage T7 exclusion by the	[F] plasmid R General function prediction only ;	K07113	K07113 -- -- Unclassified; Poorly Characterized; General function prediction only	sp|P37147|FXSA_ECOLI UPF0716 protein FxsA OS=Escherichia coli (strain K12) GN=fxsA PE=1 SV=2//3.12074e-37	IPR007313; FxsA cytoplasmic membrane protein	F8VDZ9_SALBC FxsA protein OS=Salmonella bongori (strain ATCC 43975 / DSM 13772 / NCTC 12419) GN=SBG_3778 PE=4 SV=1	FxsA protein [Salmonella bongori NCTC 12419]	GO:0000166,GO:0003674,GO:0005488,GO:0005575,GO:0005622,GO:0005623,GO:0005737,GO:0006457,GO:0008150,GO:0008152,GO:0009987,GO:0019538,GO:0036094,GO:0043167,GO:0043169,GO:0043170,GO:0044237,GO:0044238,GO:0044260,GO:0044267,GO:0044424,GO:0044464,GO:0046872,GO:0071704,GO:0097159,GO:1901265,GO:1901363
LSJC7GL002550	2023.48	356.988	2.5029	1.823e-258	1.7713e-256	2	167713..167979(+)	267	88	0.52	YES	COG0234	Co-chaperonin GroES (HSP10)	[O] Posttranslational modification, protein turnover, chaperones ;	K04078	groES, HSPE1 chaperonin GroES -- Genetic Information Processing; Folding, Sorting and Degradation; Chaperones and folding catalysts [BR:ko03110]	sp|A4W5N7|CH10_ENT38 10 kDa chaperonin OS=Enterobacter sp. (strain 638) GN=groS PE=3 SV=1//4.32298e-53	IPR011032; GroES-like	O66195_ENTAM 10 kDa chaperonin (Fragment) OS=Enterobacter amnigenus PE=3 SV=1	co-chaperonin GroES [Enterobacter sp. 638]	GO:0000166,GO:0001882,GO:0001883,GO:0003674,GO:0005488,GO:0005524,GO:0008150,GO:0008152,GO:0009987,GO:0017076,GO:0019538,GO:0030554,GO:0032549,GO:0032550,GO:0032553,GO:0032555,GO:0032559,GO:0035639,GO:0036094,GO:0043167,GO:0043168,GO:0043170,GO:0044237,GO:0044238,GO:0044260,GO:0044267,GO:0071704,GO:0097159,GO:1901265,GO:1901363
LSJC7GL002551	8385.18	2785.66	1.5898	0	0	2	168023..169669(+)	1647	548	0.55	YES	COG0459	Chaperonin GroEL (HSP60 family)	[O] Posttranslational modification, protein turnover, chaperones ;	K04077	groEL, HSPD1 chaperonin GroEL -- Genetic Information Processing; Folding, Sorting and Degradation; Chaperones and folding catalysts [BR:ko03110] Genetic Information Processing; Folding, Sorting and Degradation; RNA degradation [PATH:ko03018] Human Diseases; Metabolic Diseases; Type I diabetes mellitus [PATH:ko04940]	sp|A7MMC0|CH60_CROS8 60 kDa chaperonin OS=Cronobacter sakazakii (strain ATCC BAA-894) GN=groL PE=3 SV=1//0	IPR001844; Chaperonin Cpn60	F5VMC8_ENTSA 60 kDa chaperonin OS=Cronobacter sakazakii E899 GN=groEL PE=3 SV=1	RecName: Full=60 kDa chaperonin; AltName: Full=GroEL protein; AltName: Full=Protein Cpn60	GO:0005575,GO:0008150,GO:0009636,GO:0016020,GO:0042221,GO:0050896
LSJC7GL002556	319.695	1016.61	-1.669	1.9254e-95	6.0858e-94	2	172344..172490(+)	147	48	0.56	NO	COG5510	Predicted small secreted protein	[S] Function unknown ;			sp|P56550|ECNB_CITFR Entericidin B OS=Citrobacter freundii GN=ecnB PE=3 SV=1//5.66579e-14	IPR012556; Entericidin EcnAB	Q8XFL7_SALTI Entericidin B OS=Salmonella typhi GN=ecnB PE=4 SV=1	entericidin B [Salmonella enterica subsp. enterica serovar Typhi str. CT18]	GO:0000166,GO:0003674,GO:0003676,GO:0003677,GO:0003824,GO:0005488,GO:0006139,GO:0006396,GO:0006399,GO:0006629,GO:0006720,GO:0006721,GO:0006725,GO:0006807,GO:0008033,GO:0008150,GO:0008152,GO:0008299,GO:0008610,GO:0009058,GO:0009987,GO:0010467,GO:0016070,GO:0016108,GO:0016109,GO:0016114,GO:0016116,GO:0016117,GO:0016491,GO:0016705,GO:0034470,GO:0034641,GO:0034660,GO:0036094,GO:0042440,GO:0043167,GO:…
LSJC7GL002562	1248.24	2615.78	-1.0673	3.0835e-131	1.3262e-129	2	175095..176924(-)	1830	609	0.6	YES	COG1053	Succinate dehydrogenase/fumarate reductase, flavoprotein subunit	[C] Energy production and conversion ;	K00244	frdA fumarate reductase flavoprotein subunit 1.3.99.1 Metabolism; Carbohydrate Metabolism; Citrate cycle (TCA cycle) [PATH:ko00020] Metabolism; Carbohydrate Metabolism; Butanoate metabolism [PATH:ko00650] Metabolism; Energy Metabolism; Oxidative phosphorylation [PATH:ko00190] Metabolism; Energy Metabolism; Reductive carboxylate cycle (CO2 fixation) [PATH:ko00720] Metabolism; Xenobiotics Biodegrad…	sp|P00363|FRDA_ECOLI Fumarate reductase flavoprotein subunit OS=Escherichia coli (strain K12) GN=frdA PE=1 SV=3//0	IPR003952; Fumarate reductase/succinate dehydrogenase, FAD-binding site	E3GDD0_ENTCS Fumarate reductase, flavoprotein subunit OS=Enterobacter cloacae (strain SCF1) GN=Entcl_3998 PE=4 SV=1	fumarate reductase flavoprotein subunit [Enterobacter cloacae SCF1]
LSJC7GL002585	77.5947	31.7857	1.2876	4.147e-05	0.00015069	2	202608..202967(+)	360	119	0.49	NO	COG1959	Predicted transcriptional regulator	[K] Transcription ;	K13771	nsrR Rrf2 family transcriptional regulator, nitric oxide-sensitive transcriptional repressor -- Genetic Information Processing; Transcription; Transcription factors [BR:ko03000]	sp|A6TH94|NSRR_KLEP7 HTH-type transcriptional repressor NsrR OS=Klebsiella pneumoniae subsp. pneumoniae (strain ATCC 700721 / MGH 78578) GN=nsrR PE=3 SV=1//3.69839e-68	IPR000944; Transcription regulator Rrf2-like	E3GDB2_ENTCS HTH-type transcriptional repressor NsrR OS=Enterobacter cloacae (strain SCF1) GN=nsrR PE=3 SV=1	AsnC family transcriptional regulator [Enterobacter cloacae SCF1]	GO:0003674,GO:0003824,GO:0003995,GO:0008150,GO:0008152,GO:0016491,GO:0016627,GO:0044710,GO:0055114
LSJC7GL002592	43.5143	97.3604	-1.1618	5.8496e-07	2.7066e-06	2	208918..210552(+)	1635	544	0.62	YES	COG1960	Acyl-CoA dehydrogenases	[I] Lipid transport and metabolism ;	K09456	aidB putative acyl-CoA dehydrogenase -- Unclassified; Metabolism; Lipid metabolism	sp|P33224|AIDB_ECOLI Putative acyl-CoA dehydrogenase AidB OS=Escherichia coli (strain K12) GN=aidB PE=1 SV=3//0	IPR006089; Acyl-CoA dehydrogenase, conserved site	H5UZC6_ESCHE Putative acyl-CoA dehydrogenase AidB OS=Escherichia hermannii NBRC 105704 GN=aidB PE=4 SV=1	putative acyl-CoA dehydrogenase AidB [Escherichia hermannii NBRC 105704]
LSJC7GL002593	155.543	371.145	-1.2547	6.6625e-25	7.7341e-24	2	210543..210818(-)	276	91	0.57	NO						sp|P0AF85|YJFN_SHIFL Uncharacterized protein YjfN OS=Shigella flexneri GN=yjfN PE=3 SV=1//4.07435e-26	IPR010854; Domain of unknown function DUF1471	H5UZC8_ESCHE Putative uncharacterized protein yjfN OS=Escherichia hermannii NBRC 105704 GN=yjfN PE=4 SV=1	hypothetical protein YjfN [Escherichia hermannii NBRC 105704]
LSJC7GL002594	170.284	350.577	-1.0418	1.9426e-18	1.7882e-17	2	210949..211257(-)	309	102	0.56	NO						sp|P39297|BSMA_ECOLI Lipoprotein BsmA OS=Escherichia coli (strain K12) GN=bsmA PE=2 SV=2//2.08458e-18	IPR010854; Domain of unknown function DUF1471	D2ZLK7_9ENTR Putative uncharacterized protein OS=Enterobacter cancerogenus ATCC 35316 GN=ENTCAN_09435 PE=4 SV=1	conserved hypothetical protein [Enterobacter cancerogenus ATCC 35316]
LSJC7GL002596	94.2221	346.17	-1.8773	7.4963e-39	1.1919e-37	2	212214..212438(-)	225	74	0.56	NO								A4W5S8_ENT38 Putative uncharacterized protein (Precursor) OS=Enterobacter sp. (strain 638) GN=Ent638_0370 PE=4 SV=1	hypothetical protein Ent638_0370 [Enterobacter sp. 638]	GO:0003674,GO:0003676,GO:0003723,GO:0003735,GO:0005198,GO:0005488,GO:0005575,GO:0005622,GO:0005623,GO:0005737,GO:0005840,GO:0006412,GO:0008150,GO:0008152,GO:0009058,GO:0009059,GO:0009987,GO:0010467,GO:0019538,GO:0019843,GO:0030529,GO:0032991,GO:0034645,GO:0043170,GO:0043226,GO:0043228,GO:0043229,GO:0043232,GO:0044237,GO:0044238,GO:0044249,GO:0044260,GO:0044267,GO:0044424,GO:0044444,GO:0044464,GO:…
LSJC7GL002597	447.526	171.883	1.3805	1.5087e-25	1.7991e-24	2	212785..213183(+)	399	132	0.53	NO	COG0360	Ribosomal protein S6	[J] Translation, ribosomal structure and biogenesis ;	K02990	RP-S6, rpsF small subunit ribosomal protein S6 -- Genetic Information Processing; Translation; Ribosome [PATH:ko03010] Genetic Information Processing; Translation; Ribosome [BR:ko03011]	sp|B2VCW1|RS6_ERWT9 30S ribosomal protein S6 OS=Erwinia tasmaniensis (strain DSM 17950 / Et1/99) GN=rpsF PE=3 SV=1//1.83581e-73	IPR000529; Ribosomal protein S6	E3DG23_ERWSE 30S ribosomal protein S6 OS=Erwinia sp. (strain Ejp617) GN=rpsF PE=3 SV=1	30S ribosomal protein S6 [Erwinia tasmaniensis Et1/99]	GO:0003674,GO:0003676,GO:0003677,GO:0003697,GO:0005198,GO:0005488,GO:0005575,GO:0019012,GO:0019031,GO:0036338,GO:0043566,GO:0044423,GO:0097159,GO:1901363
LSJC7GL002598	107.901	36.3265	1.5706	1.1945e-08	6.515e-08	2	213276..213503(+)	228	75	0.53	NO	COG2965	Primosomal replication protein	[N] L Replication, recombination and repair ;	K02686	priB primosomal replication protein N -- Genetic Information Processing; Replication and Repair; Homologous recombination [PATH:ko03440] Genetic Information Processing; Replication and Repair; DNA repair and recombination proteins [BR:ko03400]	sp|A7MM77|PRIB_CROS8 Primosomal replication protein n OS=Cronobacter sakazakii (strain ATCC BAA-894) GN=priB PE=3 SV=1//2.22113e-41	IPR012340; Nucleic acid-binding, OB-fold	H5UZD3_ESCHE Primosomal replication protein n OS=Escherichia hermannii NBRC 105704 GN=priB PE=4 SV=1	primosomal replication protein n [Escherichia hermannii NBRC 105704]	GO:0003674,GO:0003735,GO:0005198,GO:0005575,GO:0005622,GO:0005623,GO:0005737,GO:0005840,GO:0006412,GO:0008150,GO:0008152,GO:0009058,GO:0009059,GO:0009987,GO:0010467,GO:0019538,GO:0030529,GO:0032991,GO:0034645,GO:0043170,GO:0043226,GO:0043228,GO:0043229,GO:0043232,GO:0044237,GO:0044238,GO:0044249,GO:0044260,GO:0044267,GO:0044424,GO:0044444,GO:0044464,GO:0071704,GO:1901576
LSJC7GL002599	72.9956	28.0462	1.38	2.471e-05	9.3009e-05	2	213508..213735(+)	228	75	0.54	NO	COG0238	Ribosomal protein S18	[J] Translation, ribosomal structure and biogenesis ;	K02963	RP-S18, rpsR small subunit ribosomal protein S18 -- Genetic Information Processing; Translation; Ribosome [PATH:ko03010] Genetic Information Processing; Translation; Ribosome [BR:ko03011]	sp|Q3YUE5|RS18_SHISS 30S ribosomal protein S18 OS=Shigella sonnei (strain Ss046) GN=rpsR PE=3 SV=1//2.09696e-48	IPR001648; Ribosomal protein S18	G8WHD2_KLEOK 30S ribosomal protein S18 OS=Klebsiella oxytoca (strain ATCC 8724 / DSM 4798 / JCM 20051 / NBRC 3318 / NRRL B-199 / KCTC 1686) GN=rpsR PE=3 SV=1	30S ribosomal protein S18 [Escherichia coli O157:H7 str. Sakai]
LSJC7GL002600	737.975	203.936	1.8555	2.1493e-64	4.9463e-63	2	213777..214226(+)	450	149	0.54	NO	COG0359	Ribosomal protein L9	[J] Translation, ribosomal structure and biogenesis ;	K02939	RP-L9, rplI large subunit ribosomal protein L9 -- Genetic Information Processing; Translation; Ribosome [PATH:ko03010] Genetic Information Processing; Translation; Ribosome [BR:ko03011]	sp|B2VCV8|RL9_ERWT9 50S ribosomal protein L9 OS=Erwinia tasmaniensis (strain DSM 17950 / Et1/99) GN=rplI PE=3 SV=1//4.02734e-63	IPR000244; Ribosomal protein L9	D2ZLM1_9ENTR 50S ribosomal protein L9 OS=Enterobacter cancerogenus ATCC 35316 GN=rplI PE=3 SV=1	ribosomal protein L9 [Enterobacter cancerogenus ATCC 35316]	GO:0006457,GO:0008150,GO:0008152,GO:0009987,GO:0019538,GO:0043170,GO:0044237,GO:0044238,GO:0044260,GO:0044267,GO:0071704
LSJC7GL002602	146.463	47.0108	1.6395	6.4076e-12	4.3551e-11	2	215043..215702(+)	660	219	0.58	YES	COG0545	FKBP-type peptidyl-prolyl cis-trans isomerases 1	[O] Posttranslational modification, protein turnover, chaperones ;	K03773	fklB FKBP-type peptidyl-prolyl cis-trans isomerase FklB 5.2.1.8 Genetic Information Processing; Folding, Sorting and Degradation; Chaperones and folding catalysts [BR:ko03110]	sp|P0A9L4|FKBB_SHIFL FKBP-type 22 kDa peptidyl-prolyl cis-trans isomerase OS=Shigella flexneri GN=fklB PE=3 SV=2//1.4087e-107	IPR000774; Peptidyl-prolyl cis-trans isomerase, FKBP-type, N-terminal	G8LJA6_ENTCL Peptidyl-prolyl cis-trans isomerase OS=Enterobacter cloacae EcWSU1 GN=fklB PE=4 SV=1	fklB gene product [Enterobacter cloacae EcWSU1]
LSJC7GL002604	906.49	12.554	6.1741	1.0919e-207	6.987e-206	2	217583..218248(-)	666	221	0.58	NO	COG2846	Regulator of cell morphogenesis and	[NO] signaling D Cell cycle control, cell division, chromosome partitioning ;	K07322	ytfE, scdA regulator of cell morphogenesis and NO signaling -- Unclassified; Cellular Processes and Signaling; Cell division	sp|Q57GI1|YTFE_SALCH Iron-sulfur cluster repair protein YtfE OS=Salmonella choleraesuis (strain SC-B67) GN=ytfE PE=3 SV=1//1.24455e-138	IPR007500; Domain of unknown function DUF542, ScdA N-terminal	D4BFP9_9ENTR Iron-sulfur cluster repair protein YtfE OS=Citrobacter youngae ATCC 29220 GN=ytfE PE=3 SV=1	iron-sulfur cluster repair di-iron protein [Enterobacter mori LMG 25706]	GO:0003674,GO:0003824,GO:0003854,GO:0005488,GO:0006082,GO:0006520,GO:0006553,GO:0006629,GO:0006694,GO:0006807,GO:0006810,GO:0006811,GO:0006812,GO:0006813,GO:0008150,GO:0008152,GO:0008202,GO:0008610,GO:0008652,GO:0008839,GO:0009058,GO:0009066,GO:0009067,GO:0009085,GO:0009089,GO:0009987,GO:0015672,GO:0016053,GO:0016229,GO:0016491,GO:0016614,GO:0016616,GO:0016627,GO:0016628,GO:0019752,GO:0030001,GO:…
LSJC7GL002606	56.0144	123.003	-1.1348	3.3645e-08	1.776e-07	2	218663..219517(-)	855	284	0.62	NO	COG0702	Predicted nucleoside-diphosphate-sugar epimerases	[MG] Cell wall/membrane/envelope biogenesis ; Carbohydrate transport and metabolism ;			sp|P39315|QOR2_ECOLI Quinone oxidoreductase 2 OS=Escherichia coli (strain K12) GN=qorB PE=1 SV=1//4.58447e-133	IPR016040; NAD(P)-binding domain	Q0T9H3_ECOL5 Putative uncharacterized protein OS=Escherichia coli O6:K15:H31 (strain 536 / UPEC) GN=ECP_4465 PE=4 SV=1	hypothetical protein ECP_4465 [Escherichia coli 536]	GO:0000287,GO:0003674,GO:0003824,GO:0004427,GO:0005488,GO:0005575,GO:0005622,GO:0005623,GO:0005737,GO:0006793,GO:0006796,GO:0008150,GO:0008152,GO:0009987,GO:0016462,GO:0016787,GO:0016817,GO:0016818,GO:0043167,GO:0043169,GO:0044237,GO:0044424,GO:0044464,GO:0046872
LSJC7GL002620	503.422	203.001	1.3103	2.9658e-26	3.653e-25	2	233168..233728(-)	561	186	0.53	YES	COG0221	Inorganic pyrophosphatase	[C] Energy production and conversion ;	K01507	E3.6.1.1, ppa inorganic pyrophosphatase 3.6.1.1 Metabolism; Energy Metabolism; Oxidative phosphorylation [PATH:ko00190]	sp|P65748|IPYR_SALTY Inorganic pyrophosphatase OS=Salmonella typhimurium (strain LT2 / SGSC1412 / ATCC 700720) GN=ppa PE=3 SV=2//3.61563e-126	IPR008162; Inorganic pyrophosphatase	D2ZLQ0_9ENTR Inorganic diphosphatase OS=Enterobacter cancerogenus ATCC 35316 GN=ENTCAN_09478 PE=3 SV=1	inorganic diphosphatase [Enterobacter cancerogenus ATCC 35316]	GO:0000166,GO:0001882,GO:0001883,GO:0003674,GO:0003824,GO:0005488,GO:0005524,GO:0008150,GO:0008152,GO:0009058,GO:0016874,GO:0017076,GO:0030554,GO:0032549,GO:0032550,GO:0032553,GO:0032555,GO:0032559,GO:0035639,GO:0036094,GO:0043167,GO:0043168,GO:0097159,GO:1901265,GO:1901363
LSJC7GL002623	99.0571	40.1995	1.3011	2.9646e-06	1.2877e-05	2	236458..237825(+)	1368	455	0.6	NO	COG0773	UDP-N-acetylmuramate-alanine ligase	[M] Cell wall/membrane/envelope biogenesis ;	K02558	mpl UDP-N-acetylmuramate: L-alanyl-gamma-D-glutamyl-meso-diaminopimelate ligase 6.3.2.- Unclassified; Cellular Processes and Signaling; Membrane and intracellular structural molecules	sp|P37773|MPL_ECOLI UDP-N-acetylmuramate:L-alanyl-gamma-D-glutamyl-meso-diaminopimelate ligase OS=Escherichia coli (strain K12) GN=mpl PE=1 SV=3//0	IPR000713; Mur ligase, N-terminal	C9Y114_CROTZ UDP-N-acetylmuramate:L-alanyl-gamma-D-glutamyl-me so-diaminopimelate ligase OS=Cronobacter turicensis (strain DSM 18703 / LMG 23827 / z3032) GN=mpl PE=3 SV=1	mpl gene product [Cronobacter turicensis z3032]
LSJC7GL002630	78.656	39.2647	1.0023	0.00098913	0.0028141	2	245070..245672(-)	603	200	0.55	YES	COG1704	Uncharacterized conserved protein	[S] Function unknown ;	K03744	lemA LemA protein -- Unclassified; Poorly Characterized; Function unknown	sp|A8AVK0|LEMA_STRGC Protein LemA OS=Streptococcus gordonii (strain Challis / ATCC 35105 / CH1 / DL1 / V288) GN=lemA PE=2 SV=1//1.26947e-22	IPR007156; LemA	E9ZDT6_ESCFE LemA family protein OS=Escherichia fergusonii B253 GN=ERIG_04121 PE=4 SV=1	LemA family protein [Escherichia fergusonii B253]	GO:0003674,GO:0003824,GO:0004175,GO:0004252,GO:0005575,GO:0008233,GO:0008236,GO:0016020,GO:0016021,GO:0016787,GO:0017171,GO:0031224,GO:0044425,GO:0070011
LSJC7GL002685	23.2312	48.4799	-1.0613	0.00096035	0.0027416	2	296349..296741(-)	393	130	0.58	NO	COG3152	Predicted membrane protein	[S] Function unknown ;			sp|P64590|YHAH_ECOLI Inner membrane protein YhaH OS=Escherichia coli (strain K12) GN=yhaH PE=1 SV=1//3.51402e-49	IPR008523; Lactobacillus phage LBR48, DUF805	A8APZ7_CITK8 Putative uncharacterized protein OS=Citrobacter koseri (strain ATCC BAA-895 / CDC 4225-83 / SGSC4696) GN=CKO_04505 PE=4 SV=1	hypothetical protein CKO_04505 [Citrobacter koseri ATCC BAA-895]
LSJC7GL002686	20.8727	43.939	-1.0739	0.0015217	0.0041935	2	296847..297833(-)	987	328	0.58	NO	COG0435	Predicted glutathione S-transferase	[O] Posttranslational modification, protein turnover, chaperones ;	K07393	ECM4 putative glutathione S-transferase -- Unclassified; Genetic Information Processing; Protein folding and associated processing	sp|P42620|YQJG_ECOLI Glutathionyl-hydroquinone reductase YqjG OS=Escherichia coli (strain K12) GN=yqjG PE=1 SV=1//0	IPR010987; Glutathione S-transferase, C-terminal-like	F5S273_9ENTR Glutathione S-transferase OS=Enterobacter hormaechei ATCC 49162 GN=gst7 PE=4 SV=1	putative glutathione S-transferase [Enterobacter mori LMG 25706]
LSJC7GL002696	162.383	76.526	1.0854	3.4916e-07	1.6387e-06	2	308993..310069(+)	1077	358	0.44	NO							IPR017645; DNA sulphur modification system-associated protein 1	E2D682_SALET DNA phosphorothioation protein DptG OS=Salmonella enterica subsp. enterica serovar Cerro GN=dptG PE=4 SV=1	dnd system-associated protein 1 [Salmonella enterica subsp. enterica serovar Saintpaul str. SARA23]	GO:0003674,GO:0003676,GO:0003677,GO:0005488,GO:0097159,GO:1901363
LSJC7GL002698	113.916	53.2878	1.0961	1.6652e-05	6.4627e-05	2	315157..316260(+)	1104	367	0.34	NO								E0SAG9_DICD3 Uknown OS=Dickeya dadantii (strain 3937) GN=Dda3937_01723 PE=4 SV=1	hypothetical protein [Dickeya dadantii 3937]	GO:0005575,GO:0007275,GO:0008150,GO:0016020,GO:0016021,GO:0031224,GO:0032501,GO:0032502,GO:0044425,GO:0044699,GO:0044707
LSJC7GL002714	2089.51	447.804	2.2222	1.0692e-229	8.25e-228	2	333030..334013(+)	984	327	0.54	NO				K02058	ABC.SS.S simple sugar transport system substrate-binding protein -- Environmental Information Processing; Membrane Transport; Transporters [BR:ko02000]	sp|A1JJ52|LSRB_YERE8 Autoinducer 2-binding protein LsrB OS=Yersinia enterocolitica serotype O:8 / biotype 1B (strain 8081) GN=lsrB PE=3 SV=1//3.64199e-21		D2TTZ2_CITRI ABC transporter, substrate-binding protein (Precursor) OS=Citrobacter rodentium (strain ICC168) GN=ROD_24811 PE=4 SV=1	unnamed protein product [Citrobacter rodentium ICC168]	GO:0000103,GO:0000166,GO:0001882,GO:0001883,GO:0003674,GO:0003824,GO:0003924,GO:0004020,GO:0005488,GO:0005524,GO:0005525,GO:0006790,GO:0008150,GO:0008152,GO:0009987,GO:0016301,GO:0016462,GO:0016740,GO:0016772,GO:0016773,GO:0016787,GO:0016817,GO:0016818,GO:0016887,GO:0017076,GO:0017111,GO:0019001,GO:0030554,GO:0032549,GO:0032550,GO:0032553,GO:0032555,GO:0032559,GO:0032561,GO:0035639,GO:0036094,GO:…
LSJC7GL002715	377.242	84.2721	2.1624	1.6758e-41	2.7826e-40	2	334114..335613(+)	1500	499	0.59	YES				K02056	ABC.SS.A simple sugar transport system ATP-binding protein 3.6.3.17 Environmental Information Processing; Membrane Transport; Transporters [BR:ko02000]	sp|Q5KUX3|RBSA_GEOKA Ribose import ATP-binding protein RbsA OS=Geobacillus kaustophilus (strain HTA426) GN=rbsA PE=3 SV=1//4.75832e-15	IPR003439; ABC transporter-like	D2TTZ3_CITRI Putative ABC transporter ATP-binding protein (Precursor) OS=Citrobacter rodentium (strain ICC168) GN=ROD_24821 PE=3 SV=1	unnamed protein product [Citrobacter rodentium ICC168]	GO:0003674,GO:0005215,GO:0005575,GO:0006810,GO:0008150,GO:0016020,GO:0051179,GO:0051234
LSJC7GL002716	150.59	38.1962	1.9791	1.0707e-15	8.8891e-15	2	335606..336595(+)	990	329	0.6	NO				K02057	ABC.SS.P simple sugar transport system permease protein -- Environmental Information Processing; Membrane Transport; Transporters [BR:ko02000]	sp|P36948|RBSC_BACSU Ribose transport system permease protein RbsC OS=Bacillus subtilis (strain 168) GN=rbsC PE=3 SV=2//4.6816e-13	IPR001851; ABC transporter, permease	G9SMN0_CITFR Putative uncharacterized protein OS=Citrobacter freundii 4_7_47CFAA GN=HMPREF9428_02468 PE=4 SV=1	hypothetical protein HMPREF9428_02468 [Citrobacter freundii 4_7_47CFAA]	GO:0003674,GO:0005215,GO:0005575,GO:0006810,GO:0008150,GO:0016020,GO:0051179,GO:0051234
LSJC7GL002717	191.982	45.9423	2.0631	1.1432e-20	1.1536e-19	2	336597..337550(+)	954	317	0.59	NO				K02057	ABC.SS.P simple sugar transport system permease protein -- Environmental Information Processing; Membrane Transport; Transporters [BR:ko02000]	sp|P36948|RBSC_BACSU Ribose transport system permease protein RbsC OS=Bacillus subtilis (strain 168) GN=rbsC PE=3 SV=2//1.17319e-30	IPR001851; ABC transporter, permease	C1M811_9ENTR Monosaccharide-transporting ATPase OS=Citrobacter sp. 30_2 GN=CSAG_02330 PE=4 SV=1	branched-chain amino acid transport system / permease component family protein [Shigella flexneri 1235-66]	GO:0003674,GO:0003824,GO:0005488,GO:0005975,GO:0008150,GO:0008152,GO:0008270,GO:0016740,GO:0016772,GO:0016773,GO:0043167,GO:0043169,GO:0044238,GO:0046872,GO:0046914,GO:0071704
LSJC7GL002718	501.653	114.722	2.1285	1.7155e-53	3.4097e-52	2	337566..339203(+)	1638	545	0.59	NO	COG1069	Ribulose kinase	[C] Energy production and conversion ;	K00875	E2.7.1.47 D-ribulokinase 2.7.1.47 Metabolism; Carbohydrate Metabolism; Pentose and glucuronate interconversions [PATH:ko00040]	sp|A2AJL3|FGGY_MOUSE FGGY carbohydrate kinase domain-containing protein OS=Mus musculus GN=Fggy PE=2 SV=1//0	IPR000577; Carbohydrate kinase, FGGY	E3G7X9_ENTCS FGGY-family pentulose kinase OS=Enterobacter cloacae (strain SCF1) GN=Entcl_1203 PE=4 SV=1	FGGY-family pentulose kinase [Enterobacter cloacae SCF1]	GO:0000166,GO:0001514,GO:0001882,GO:0001883,GO:0003674,GO:0003676,GO:0003723,GO:0003746,GO:0005488,GO:0005525,GO:0005575,GO:0005622,GO:0005623,GO:0005737,GO:0005975,GO:0006412,GO:0006414,GO:0006417,GO:0006451,GO:0008135,GO:0008150,GO:0008152,GO:0009058,GO:0009059,GO:0009889,GO:0009987,GO:0010467,GO:0010468,GO:0010556,GO:0010608,GO:0017076,GO:0019001,GO:0019222,GO:0019538,GO:0030246,GO:0031323,GO:…
LSJC7GL002719	56.3682	15.8928	1.8265	3.696e-06	1.5922e-05	2	339203..339799(+)	597	198	0.62	NO	COG0794	Predicted sugar phosphate isomerase involved in capsule formation	[M] Cell wall/membrane/envelope biogenesis ;	K06041	E5.3.1.13 arabinose-5-phosphate isomerase 5.3.1.13 Unclassified; Cellular Processes and Signaling; Membrane and intracellular structural molecules	sp|P45313|API_HAEIN Probable arabinose 5-phosphate isomerase OS=Haemophilus influenzae (strain ATCC 51907 / DSM 11121 / KW20 / Rd) GN=HI_1678 PE=3 SV=1//7.81893e-34	IPR001347; Sugar isomerase (SIS)	A8GL01_SERP5 Sugar isomerase (SIS) OS=Serratia proteamaculans (strain 568) GN=Spro_4698 PE=4 SV=1	sugar isomerase (SIS) [Serratia proteamaculans 568]
LSJC7GL002735	53.1842	16.8277	1.6602	2.9079e-05	0.00010836	2	364401..364529(+)	129	42	0.39	NO										GO:0003674,GO:0005488,GO:0051536,GO:0051537,GO:0051540
LSJC7GL002746	58.3729	7.61254	2.9388	1.6845e-10	1.0448e-09	2	371187..371963(-)	777	258	0.59	NO	COG4114	Uncharacterized Fe-S protein	[R] General function prediction only ;	K13255	fhuF ferric iron reductase protein FhuF -- Unclassified; Poorly Characterized; General function prediction only	sp|P39405|FHUF_ECOLI Ferric iron reductase protein FhuF OS=Escherichia coli (strain K12) GN=fhuF PE=1 SV=1//1.60282e-84	IPR008090; Ferric iron reductase	D7ZDK9_ECOLX Ferric iron reductase protein OS=Escherichia coli MS 69-1 GN=HMPREF9534_02321 PE=4 SV=1	ferric iron reductase protein [Escherichia coli MS 69-1]	GO:0003674,GO:0005488,GO:0006810,GO:0006811,GO:0006812,GO:0008150,GO:0030001,GO:0043167,GO:0043169,GO:0044699,GO:0044765,GO:0046872,GO:0051179,GO:0051234
LSJC7GL002753	603.305	2085.84	-1.7897	6.6452e-212	4.5879e-210	2	377792..378397(+)	606	201	0.5	NO	COG2823	Predicted periplasmic or secreted lipoprotein	[R] General function prediction only ;	K04065	osmY hyperosmotically inducible periplasmic protein -- Unclassified; Poorly Characterized; General function prediction only	sp|P0AFH8|OSMY_ECOLI Osmotically-inducible protein Y OS=Escherichia coli (strain K12) GN=osmY PE=1 SV=1//1.78134e-80	IPR007055; BON domain	A7MGB6_CROS8 Putative uncharacterized protein OS=Cronobacter sakazakii (strain ATCC BAA-894) GN=ESA_03376 PE=4 SV=1	periplasmic protein [Cronobacter sakazakii ATCC BAA-894]	GO:0005575,GO:0005623,GO:0005886,GO:0016020,GO:0016021,GO:0019012,GO:0019031,GO:0031224,GO:0036338,GO:0044423,GO:0044425,GO:0044464,GO:0071944
LSJC7GL002754	148.114	488.805	-1.7226	1.017e-48	1.9335e-47	2	378531..378692(+)	162	53	0.49	NO	COG5487	Small integral membrane protein	[S] Function unknown ;				IPR009760; Protein of unknown function DUF1328	G8LL63_ENTCL UPF0391 membrane protein EcWSU1_00588 OS=Enterobacter cloacae EcWSU1 GN=EcWSU1_00588 PE=3 SV=1	hypothetical protein CKO_03415 [Citrobacter koseri ATCC BAA-895]	GO:0000062,GO:0000166,GO:0001882,GO:0001883,GO:0003674,GO:0003676,GO:0003677,GO:0003690,GO:0003697,GO:0003824,GO:0003924,GO:0005488,GO:0005524,GO:0005525,GO:0005575,GO:0005622,GO:0005623,GO:0005975,GO:0006139,GO:0006259,GO:0006281,GO:0006298,GO:0006605,GO:0006612,GO:0006613,GO:0006614,GO:0006725,GO:0006807,GO:0006810,GO:0006886,GO:0006950,GO:0006974,GO:0007154,GO:0007165,GO:0007264,GO:0008104,GO:…
LSJC7GL002770	737.15	329.075	1.1635	6.4378e-31	8.6613e-30	2	395226..396893(-)	1668	555	0.57	NO	COG0488	ATPase components of ABC transporters with duplicated ATPase domains	[R] General function prediction only ;	K01552	E3.6.3.- -- -- Unclassified; Metabolism; Others	sp|P0A9W5|YJJK_SHIFL Uncharacterized ABC transporter ATP-binding protein YjjK OS=Shigella flexneri GN=yjjK PE=3 SV=2//0	IPR003439; ABC transporter-like	F8VJD6_SALBC Conserved hypothetical ABC transporter OS=Salmonella bongori (strain ATCC 43975 / DSM 13772 / NCTC 12419) GN=SBG_3988 PE=3 SV=1	ABC transporter [Salmonella bongori NCTC 12419]	GO:0000166,GO:0001882,GO:0001883,GO:0003674,GO:0005488,GO:0005524,GO:0017076,GO:0030554,GO:0032549,GO:0032550,GO:0032553,GO:0032555,GO:0032559,GO:0035639,GO:0036094,GO:0043167,GO:0043168,GO:0097159,GO:1901265,GO:1901363
LSJC7GL002782	62.3824	136.224	-1.1268	7.4361e-09	4.1071e-08	2	407702..408631(+)	930	309	0.57	NO	COG0083	Homoserine kinase	[E] Amino acid transport and metabolism ;	K00872	E2.7.1.39A, thrB homoserine kinase 2.7.1.39 Metabolism; Amino Acid Metabolism; Glycine, serine and threonine metabolism [PATH:ko00260]	sp|A7MIJ7|KHSE_CROS8 Homoserine kinase OS=Cronobacter sakazakii (strain ATCC BAA-894) GN=thrB PE=3 SV=1//0	IPR000870; Homoserine kinase	D8MMY5_ERWBE Homoserine kinase OS=Erwinia billingiae (strain Eb661) GN=thrB PE=3 SV=1	thrB gene product [Erwinia billingiae Eb661]	GO:0003674,GO:0003824,GO:0005488,GO:0008150,GO:0008152,GO:0016491,GO:0030170,GO:0043167,GO:0043168,GO:0048037
LSJC7GL002783	147.17	708.767	-2.2678	8.6834e-97	2.8125e-95	2	408634..409914(+)	1281	426	0.58	YES	COG0498	Threonine synthase	[E] Amino acid transport and metabolism ;	K01733	E4.2.3.1, thrC threonine synthase 4.2.3.1 Metabolism; Amino Acid Metabolism; Glycine, serine and threonine metabolism [PATH:ko00260] Metabolism; Metabolism of Cofactors and Vitamins; Vitamin B6 metabolism [PATH:ko00750]	sp|P00934|THRC_ECOLI Threonine synthase OS=Escherichia coli (strain K12) GN=thrC PE=1 SV=1//0	IPR000634; Serine/threonine dehydratase, pyridoxal-phosphate-binding site	B7LWR2_ESCF3 Threonine synthase OS=Escherichia fergusonii (strain ATCC 35469 / DSM 13698 / CDC 0568-73) GN=thrC PE=4 SV=1	threonine synthase [Escherichia fergusonii ATCC 35469]	GO:0000902,GO:0003674,GO:0003824,GO:0005488,GO:0005515,GO:0005575,GO:0005975,GO:0006091,GO:0007049,GO:0008150,GO:0008152,GO:0008168,GO:0008172,GO:0009058,GO:0009061,GO:0009653,GO:0009987,GO:0015947,GO:0015948,GO:0015975,GO:0015980,GO:0016020,GO:0016021,GO:0016043,GO:0016740,GO:0016741,GO:0016772,GO:0016773,GO:0016787,GO:0030269,GO:0031224,GO:0032502,GO:0032989,GO:0042086,GO:0043446,GO:0043447,GO:…
LSJC7GL002790	3667.35	436.986	3.0691	0	0	2	416757..418670(+)	1914	637	0.54	NO	COG0443	Molecular chaperone	[O] Posttranslational modification, protein turnover, chaperones ;	K04043	dnaK molecular chaperone DnaK -- Genetic Information Processing; Folding, Sorting and Degradation; Chaperones and folding catalysts [BR:ko03110] Genetic Information Processing; Folding, Sorting and Degradation; RNA degradation [PATH:ko03018]	sp|A7MIK5|DNAK_CROS8 Chaperone protein DnaK OS=Cronobacter sakazakii (strain ATCC BAA-894) GN=dnaK PE=3 SV=1//0	IPR001023; Heat shock protein Hsp70	C9XVG3_CROTZ Chaperone protein DnaK OS=Cronobacter turicensis (strain DSM 18703 / LMG 23827 / z3032) GN=dnaK PE=3 SV=1	dnaK gene product [Cronobacter turicensis z3032]	GO:0003674,GO:0005488,GO:0005515,GO:0006457,GO:0008150,GO:0008152,GO:0009987,GO:0019538,GO:0031072,GO:0043170,GO:0044237,GO:0044238,GO:0044260,GO:0044267,GO:0051082,GO:0071704
LSJC7GL002791	344.577	84.6728	2.0249	6.4657e-35	9.3717e-34	2	418758..419900(+)	1143	380	0.58	NO	COG0484	DnaJ-class molecular chaperone with C-terminal Zn finger domain	[O] Posttranslational modification, protein turnover, chaperones ;	K03686	dnaJ molecular chaperone DnaJ -- Genetic Information Processing; Folding, Sorting and Degradation; Chaperones and folding catalysts [BR:ko03110]	sp|Q3Z600|DNAJ_SHISS Chaperone protein DnaJ OS=Shigella sonnei (strain Ss046) GN=dnaJ PE=3 SV=1//0	IPR001305; Heat shock protein DnaJ, cysteine-rich domain	C8UFY9_ECO1A Chaperone protein DnaJ OS=Escherichia coli O111:H- (strain 11128 / EHEC) GN=dnaJ PE=3 SV=1	chaperone Hsp40 [Escherichia coli O111:H- str. 11128]	GO:0003674,GO:0003824,GO:0005575,GO:0006793,GO:0006796,GO:0006810,GO:0006811,GO:0006812,GO:0006814,GO:0006885,GO:0008150,GO:0008152,GO:0009987,GO:0015672,GO:0016020,GO:0016021,GO:0016311,GO:0016787,GO:0016788,GO:0016791,GO:0030001,GO:0031224,GO:0042578,GO:0042592,GO:0044237,GO:0044425,GO:0044699,GO:0044765,GO:0048878,GO:0050801,GO:0051179,GO:0051234,GO:0055067,GO:0055080,GO:0065007,GO:0065008
LSJC7GL002792	362.737	141.299	1.3602	1.5668e-20	1.557e-19	2	420179..421345(+)	1167	388	0.56	NO	COG3004	Na+/H+ antiporter	[P] Inorganic ion transport and metabolism ;	K03313	TC.NHAA, nhaA Na+:H+ antiporter, NhaA family -- Unclassified; Cellular Processes and Signaling; Other ion-coupled transporters	sp|A6T4F6|NHAA1_KLEP7 Na(+)/H(+) antiporter NhaA 1 OS=Klebsiella pneumoniae subsp. pneumoniae (strain ATCC 700721 / MGH 78578) GN=nhaA1 PE=3 SV=1//1.92715e-158	IPR004670; Na+/H+ antiporter NhaA	G9SEA5_CITFR Na(+)/H(+) antiporter nhaA OS=Citrobacter freundii 4_7_47CFAA GN=nhaA PE=3 SV=1	Na(+)/H(+) antiporter nhaA [Citrobacter freundii 4_7_47CFAA]	GO:0003674,GO:0003676,GO:0003723,GO:0003735,GO:0005198,GO:0005488,GO:0005575,GO:0005622,GO:0005623,GO:0005737,GO:0005840,GO:0006412,GO:0008150,GO:0008152,GO:0009058,GO:0009059,GO:0009987,GO:0010467,GO:0019538,GO:0030529,GO:0032991,GO:0034645,GO:0043170,GO:0043226,GO:0043228,GO:0043229,GO:0043232,GO:0044237,GO:0044238,GO:0044249,GO:0044260,GO:0044267,GO:0044424,GO:0044444,GO:0044464,GO:0071704,GO:…
LSJC7GL002794	382.313	97.3604	1.9733	3.1005e-37	4.8132e-36	2	422341..422526(-)	186	61	0.48	YES	COG0268	Ribosomal protein S20	[J] Translation, ribosomal structure and biogenesis ;	K02968	RP-S20, rpsT small subunit ribosomal protein S20 -- Genetic Information Processing; Translation; Ribosome [PATH:ko03010] Genetic Information Processing; Translation; Ribosome [BR:ko03011]	sp|B4F2T3|RS20_PROMH 30S ribosomal protein S20 OS=Proteus mirabilis (strain HI4320) GN=rpsT PE=3 SV=1//9.80526e-32	IPR002583; Ribosomal protein S20	E0SH16_DICD3 30S ribosomal protein S20 OS=Dickeya dadantii (strain 3937) GN=rpsT PE=3 SV=1	rpsT gene product [Dickeya dadantii 3937]	GO:0003674,GO:0003824,GO:0006082,GO:0006520,GO:0006541,GO:0006807,GO:0008150,GO:0008152,GO:0009064,GO:0009987,GO:0016787,GO:0019752,GO:0043436,GO:0044237,GO:0044238,GO:0044281,GO:0044710,GO:0071704,GO:1901564,GO:1901605
LSJC7GL002805	127.359	56.7602	1.166	1.4819e-06	6.6457e-06	2	431254..432297(+)	1044	347	0.58	YES	COG0505	Carbamoylphosphate synthase small subunit	[EF] Amino acid transport and metabolism ; Nucleotide transport and metabolism ;	K01956	carA, CPA1 carbamoyl-phosphate synthase small subunit 6.3.5.5 Metabolism; Nucleotide Metabolism; Pyrimidine metabolism [PATH:ko00240] Metabolism; Amino Acid Metabolism; Alanine, aspartate and glutamate metabolism [PATH:ko00250]	sp|P0A6F1|CARA_ECOLI Carbamoyl-phosphate synthase small chain OS=Escherichia coli (strain K12) GN=carA PE=1 SV=1//0	IPR002474; Carbamoyl-phosphate synthase, small subunit N-terminal domain	A4W6E8_ENT38 Carbamoyl-phosphate synthase small chain OS=Enterobacter sp. (strain 638) GN=carA PE=3 SV=1	carbamoyl phosphate synthase small subunit [Enterobacter mori LMG 25706]	GO:0000166,GO:0001882,GO:0001883,GO:0003674,GO:0003824,GO:0005488,GO:0005524,GO:0005575,GO:0008150,GO:0008152,GO:0008716,GO:0016020,GO:0016829,GO:0016852,GO:0016874,GO:0016879,GO:0016881,GO:0017076,GO:0019012,GO:0019028,GO:0019867,GO:0030554,GO:0032549,GO:0032550,GO:0032553,GO:0032555,GO:0032559,GO:0035639,GO:0036094,GO:0043167,GO:0043168,GO:0043169,GO:0044423,GO:0046872,GO:0097159,GO:1901265,GO:…
LSJC7GL002806	874.179	287.941	1.6022	4.5423e-61	1.0185e-59	2	432317..435541(+)	3225	1074	0.59	YES	COG0458	Carbamoylphosphate synthase large subunit (split gene in MJ)	[EF] Amino acid transport and metabolism ; Nucleotide transport and metabolism ;	K01955	carB, CPA2 carbamoyl-phosphate synthase large subunit 6.3.5.5 Metabolism; Nucleotide Metabolism; Pyrimidine metabolism [PATH:ko00240] Metabolism; Amino Acid Metabolism; Alanine, aspartate and glutamate metabolism [PATH:ko00250]	sp|P14846|CARB_SALTY Carbamoyl-phosphate synthase large chain OS=Salmonella typhimurium (strain LT2 / SGSC1412 / ATCC 700720) GN=carB PE=3 SV=4//0	IPR005479; Carbamoyl-phosphate synthetase, large subunit, ATP-binding	A8ALS0_CITK8 Carbamoyl-phosphate synthase large chain OS=Citrobacter koseri (strain ATCC BAA-895 / CDC 4225-83 / SGSC4696) GN=carB PE=3 SV=1	carbamoyl phosphate synthase large subunit [Citrobacter koseri ATCC BAA-895]	GO:0003674,GO:0003824,GO:0005488,GO:0005515,GO:0006139,GO:0006351,GO:0006355,GO:0006725,GO:0006807,GO:0008150,GO:0008152,GO:0009058,GO:0009059,GO:0009889,GO:0009987,GO:0010309,GO:0010467,GO:0010468,GO:0010556,GO:0016070,GO:0016491,GO:0016701,GO:0016702,GO:0018130,GO:0019219,GO:0019222,GO:0019438,GO:0031323,GO:0031326,GO:0032774,GO:0034641,GO:0034645,GO:0034654,GO:0043170,GO:0044237,GO:0044238,GO:…
LSJC7GL002830	108.019	53.5549	1.0122	9.8043e-05	0.00033104	2	462057..462920(+)	864	287	0.58	NO	COG2207	AraC-type DNA-binding domain-containing proteins	[K] Transcription ;	K02099	araC AraC family transcriptional regulator, arabinose operon regulatory protein -- Genetic Information Processing; Transcription; Transcription factors [BR:ko03000]	sp|P11765|ARAC_CITFR Arabinose operon regulatory protein OS=Citrobacter freundii GN=araC PE=4 SV=1//1.29142e-174	IPR003313; Transcription regulator HTH, AraC, arabinose-binding/dimerisation	C9XVM0_CROTZ Arabinose operon regulatory protein OS=Cronobacter turicensis (strain DSM 18703 / LMG 23827 / z3032) GN=araC PE=4 SV=1	DNA-binding transcriptional regulator AraC [Cronobacter sakazakii ES15]	GO:0003674,GO:0003824,GO:0003852,GO:0006082,GO:0006520,GO:0006551,GO:0006807,GO:0008150,GO:0008152,GO:0008652,GO:0009058,GO:0009081,GO:0009082,GO:0009098,GO:0009987,GO:0016053,GO:0016740,GO:0016746,GO:0019752,GO:0043436,GO:0044237,GO:0044238,GO:0044249,GO:0044281,GO:0044283,GO:0044710,GO:0044711,GO:0046394,GO:0046912,GO:0071704,GO:1901564,GO:1901566,GO:1901576,GO:1901605,GO:1901607
LSJC7GL002840	299.176	141.299	1.0822	5.2947e-12	3.6268e-11	2	473869..475437(-)	1569	522	0.55	YES	COG0119	Isopropylmalate/homocitrate/citramalate synthases	[E] Amino acid transport and metabolism ;	K01649	E2.3.3.13, leuA 2-isopropylmalate synthase 2.3.3.13 Metabolism; Carbohydrate Metabolism; Pyruvate metabolism [PATH:ko00620] Metabolism; Amino Acid Metabolism; Valine, leucine and isoleucine biosynthesis [PATH:ko00290]	sp|A7MIC5|LEU1_CROS8 2-isopropylmalate synthase OS=Cronobacter sakazakii (strain ATCC BAA-894) GN=leuA PE=3 SV=1//0	IPR000891; Pyruvate carboxyltransferase	D5CH57_ENTCC 2-isopropylmalate synthase OS=Enterobacter cloacae subsp. cloacae (strain ATCC 13047 / DSM 30054 / NBRC 13535 / NCDC 279-56) GN=leuA PE=3 SV=1	2-isopropylmalate synthase [Enterobacter cloacae subsp. cloacae GS1]	GO:0000103,GO:0000166,GO:0001882,GO:0001883,GO:0003674,GO:0003824,GO:0004020,GO:0004140,GO:0004765,GO:0005488,GO:0005524,GO:0006139,GO:0006163,GO:0006164,GO:0006725,GO:0006732,GO:0006753,GO:0006790,GO:0006793,GO:0006796,GO:0006807,GO:0008150,GO:0008152,GO:0009058,GO:0009108,GO:0009116,GO:0009117,GO:0009119,GO:0009150,GO:0009152,GO:0009163,GO:0009165,GO:0009259,GO:0009260,GO:0009987,GO:0015936,GO:…
LSJC7GL002868	65.5663	25.6422	1.3544	8.3364e-05	0.00028664	2	504280..504900(-)	621	206	0.56	NO	COG0237	Dephospho-CoA kinase	[H] Coenzyme transport and metabolism ;	K00859	coaE dephospho-CoA kinase 2.7.1.24 Metabolism; Metabolism of Cofactors and Vitamins; Pantothenate and CoA biosynthesis [PATH:ko00770]	sp|Q8FL55|COAE_ECOL6 Dephospho-CoA kinase OS=Escherichia coli O6:H1 (strain CFT073 / ATCC 700928 / UPEC) GN=coaE PE=3 SV=1//1.75085e-87	IPR001977; Dephospho-CoA kinase	F5VR23_ENTSA Dephospho-CoA kinase OS=Cronobacter sakazakii E899 GN=coaE PE=3 SV=1	dephospho-CoA kinase [Cronobacter sakazakii E899]	GO:0003674,GO:0003824,GO:0005575,GO:0005622,GO:0005623,GO:0005737,GO:0005960,GO:0006082,GO:0006139,GO:0006213,GO:0006520,GO:0006544,GO:0006546,GO:0006725,GO:0006807,GO:0006810,GO:0006811,GO:0006812,GO:0006814,GO:0008150,GO:0008152,GO:0009056,GO:0009063,GO:0009069,GO:0009071,GO:0009116,GO:0009987,GO:0015672,GO:0016020,GO:0016054,GO:0016491,GO:0016651,GO:0016655,GO:0016740,GO:0016746,GO:0016757,GO:…
LSJC7GL002883	2534.09	1209.46	1.0671	1.5862e-87	4.7288e-86	2	520389..522263(+)	1875	624	0.56	YES	COG0508	Pyruvate/2-oxoglutarate dehydrogenase complex, dihydrolipoamide acyltransferase (E2) component, and related enzymes	[C] Energy production and conversion ;	K00627	DLAT, aceF, pdhC pyruvate dehydrogenase E2 component (dihydrolipoamide acetyltransferase) 2.3.1.12 Metabolism; Carbohydrate Metabolism; Glycolysis / Gluconeogenesis [PATH:ko00010] Metabolism; Carbohydrate Metabolism; Citrate cycle (TCA cycle) [PATH:ko00020] Metabolism; Carbohydrate Metabolism; Pyruvate metabolism [PATH:ko00620]	sp|P06959|ODP2_ECOLI Dihydrolipoyllysine-residue acetyltransferase component of pyruvate dehydrogenase complex OS=Escherichia coli (strain K12) GN=aceF PE=1 SV=3//0	IPR000089; Biotin/lipoyl attachment	A4W6L8_ENT38 Pyruvate dehydrogenase complex dihydrolipoamide acetyltransferase OS=Enterobacter sp. (strain 638) GN=Ent638_0661 PE=3 SV=1	dihydrolipoamide acetyltransferase [Enterobacter sp. 638]	GO:0003674,GO:0003824,GO:0004089,GO:0005488,GO:0008270,GO:0016829,GO:0016835,GO:0016836,GO:0043167,GO:0043169,GO:0046872,GO:0046914
LSJC7GL002900	332.195	137.293	1.2748	4.1258e-17	3.6568e-16	2	539665..540327(-)	663	220	0.56	YES	COG0288	Carbonic anhydrase	[P] Inorganic ion transport and metabolism ;	K01673	E4.2.1.1A, cynT carbonic anhydrase 4.2.1.1 Metabolism; Energy Metabolism; Nitrogen metabolism [PATH:ko00910]	sp|P61518|CAN_SHIFL Carbonic anhydrase 2 OS=Shigella flexneri GN=can PE=3 SV=1//7.20246e-137	IPR001765; Carbonic anhydrase	B7NI86_ECO7I Carbonic anhydrase OS=Escherichia coli O7:K1 (strain IAI39 / ExPEC) GN=can PE=3 SV=1	carbonic anhydrase [Escherichia coli IAI39]	GO:0003674,GO:0003824,GO:0004068,GO:0006082,GO:0006520,GO:0006522,GO:0006523,GO:0006807,GO:0008150,GO:0008152,GO:0008652,GO:0009058,GO:0009078,GO:0009079,GO:0009987,GO:0016053,GO:0016829,GO:0016830,GO:0016831,GO:0019752,GO:0043436,GO:0044237,GO:0044238,GO:0044249,GO:0044281,GO:0044283,GO:0044710,GO:0044711,GO:0046394,GO:0071704,GO:1901564,GO:1901566,GO:1901576,GO:1901605,GO:1901607
LSJC7GL002905	130.661	59.6983	1.1301	2.1294e-06	9.4051e-06	2	544225..544593(-)	369	122	0.55	YES	COG0853	Aspartate 1-decarboxylase	[H] Coenzyme transport and metabolism ;	K01579	panD aspartate 1-decarboxylase 4.1.1.11 Metabolism; Metabolism of Other Amino Acids; beta-Alanine metabolism [PATH:ko00410] Metabolism; Metabolism of Cofactors and Vitamins; Pantothenate and CoA biosynthesis [PATH:ko00770]	sp|A7MGP8|PAND_CROS8 Aspartate 1-decarboxylase OS=Cronobacter sakazakii (strain ATCC BAA-894) GN=panD PE=3 SV=1//2.64938e-82	IPR003190; Aspartate decarboxylase	C9XW75_CROTZ Aspartate 1-decarboxylase OS=Cronobacter turicensis (strain DSM 18703 / LMG 23827 / z3032) GN=panD PE=3 SV=1	aspartate alpha-decarboxylase [Cronobacter sakazakii ATCC BAA-894]	GO:0003674,GO:0003824,GO:0003919,GO:0004592,GO:0006082,GO:0006520,GO:0006575,GO:0006732,GO:0006766,GO:0006767,GO:0006771,GO:0006807,GO:0008150,GO:0008152,GO:0008652,GO:0009058,GO:0009108,GO:0009110,GO:0009231,GO:0009987,GO:0015939,GO:0015940,GO:0016053,GO:0016740,GO:0016772,GO:0016779,GO:0016874,GO:0016879,GO:0016881,GO:0018130,GO:0019752,GO:0034641,GO:0042364,GO:0042398,GO:0042726,GO:0042727,GO:…
LSJC7GL002906	71.4626	25.2416	1.5014	7.6809e-06	3.1634e-05	2	544699..545553(-)	855	284	0.61	NO	COG0414	Panthothenate synthetase	[H] Coenzyme transport and metabolism ;	K01918	panC pantoate--beta-alanine ligase 6.3.2.1 Metabolism; Metabolism of Other Amino Acids; beta-Alanine metabolism [PATH:ko00410] Metabolism; Metabolism of Cofactors and Vitamins; Pantothenate and CoA biosynthesis [PATH:ko00770]	sp|Q8FL31|PANC_ECOL6 Pantothenate synthetase OS=Escherichia coli O6:H1 (strain CFT073 / ATCC 700928 / UPEC) GN=panC PE=3 SV=2//3.13539e-170	IPR003721; Pantoate-beta-alanine ligase	H5V4B9_ESCHE Pantothenate synthetase OS=Escherichia hermannii NBRC 105704 GN=panC PE=4 SV=1	pantothenate synthetase [Escherichia hermannii NBRC 105704]	GO:0003674,GO:0003824,GO:0003864,GO:0006082,GO:0006520,GO:0006575,GO:0006732,GO:0006766,GO:0006767,GO:0006807,GO:0008150,GO:0008152,GO:0008652,GO:0009058,GO:0009108,GO:0009110,GO:0009987,GO:0015939,GO:0015940,GO:0016053,GO:0016740,GO:0016741,GO:0016742,GO:0019752,GO:0034641,GO:0042364,GO:0042398,GO:0043436,GO:0043603,GO:0043604,GO:0044237,GO:0044238,GO:0044249,GO:0044271,GO:0044281,GO:0044283,GO:…
LSJC7GL002907	68.7503	24.7074	1.4764	1.5005e-05	5.9106e-05	2	545568..546362(-)	795	264	0.61	YES	COG0413	Ketopantoate hydroxymethyltransferase	[H] Coenzyme transport and metabolism ;	K00606	E2.1.2.11, panB 3-methyl-2-oxobutanoate hydroxymethyltransferase 2.1.2.11 Metabolism; Metabolism of Cofactors and Vitamins; Pantothenate and CoA biosynthesis [PATH:ko00770]	sp|A7MGP6|PANB_CROS8 3-methyl-2-oxobutanoate hydroxymethyltransferase OS=Cronobacter sakazakii (strain ATCC BAA-894) GN=panB PE=3 SV=1//5.54045e-152	IPR003700; Ketopantoate hydroxymethyltransferase	H5V4C1_ESCHE 3-methyl-2-oxobutanoate hydroxymethyltransferase OS=Escherichia hermannii NBRC 105704 GN=panB PE=4 SV=1	3-methyl-2-oxobutanoate hydroxymethyltransferase [Cronobacter sakazakii ATCC BAA-894]	GO:0003674,GO:0004872,GO:0005215,GO:0005575,GO:0006810,GO:0008150,GO:0016020,GO:0051179,GO:0051234
LSJC7GL002916	179.246	60.6332	1.5638	2.4464e-13	1.7978e-12	2	556792..559005(+)	2214	737	0.51	NO	COG1629	Outer membrane receptor proteins, mostly Fe transport	[P] Inorganic ion transport and metabolism ;	K02014	ABC.FEV.OM iron complex outermembrane recepter protein -- Unclassified; Cellular Processes and Signaling; Pores ion channels	sp|P06971|FHUA_ECOLI Ferrichrome-iron receptor OS=Escherichia coli (strain K12) GN=fhuA PE=1 SV=2//0	IPR000531; TonB-dependent receptor, beta-barrel	H1R7U0_SALMO Ferrichrome outer membrane transporter OS=Salmonella enterica subsp. enterica serovar Montevideo str. IA_2010008286 GN=SEEM8286_11737 PE=3 SV=1	ferrichrome outer membrane transporter [Salmonella enterica subsp. enterica serovar Montevideo str. 315996572]	GO:0003674,GO:0003824,GO:0005488,GO:0008483,GO:0016740,GO:0016769,GO:0030170,GO:0043167,GO:0043168,GO:0048037
LSJC7GL002920	595.993	262.165	1.1848	4.3427e-26	5.2992e-25	2	562799..564079(-)	1281	426	0.61	NO	COG0001	Glutamate-1-semialdehyde aminotransferase	[H] Coenzyme transport and metabolism ;	K01845	E5.4.3.8, hemL glutamate-1-semialdehyde 2,1-aminomutase 5.4.3.8 Metabolism; Metabolism of Cofactors and Vitamins; Porphyrin and chlorophyll metabolism [PATH:ko00860]	sp|B5Y1L5|GSA_KLEP3 Glutamate-1-semialdehyde 2,1-aminomutase OS=Klebsiella pneumoniae (strain 342) GN=hemL PE=3 SV=1//0	IPR004639; Tetrapyrrole biosynthesis, glutamate-1-semialdehyde aminotransferase	F8XEU2_ECOLX Glutamate-1-semialdehyde-2,1-aminomutase OS=Escherichia coli MS 79-10 GN=HMPREF9439_03333 PE=3 SV=1	hemL gene product [Klebsiella pneumoniae 342]
LSJC7GL002922	605.545	100.699	2.5882	7.5485e-82	2.0629e-80	2	565723..566082(+)	360	119	0.53	NO	COG0316	Uncharacterized conserved protein	[S] Function unknown ;	K13628	iscA iron-sulfur cluster assembly protein -- Unclassified; Metabolism; Energy metabolism	sp|Q6D1Z1|ERPA_ERWCT Iron-sulfur cluster insertion protein ErpA OS=Erwinia carotovora subsp. atroseptica (strain SCRI 1043 / ATCC BAA-672) GN=erpA PE=3 SV=1//6.25665e-78	IPR000361; FeS cluster biogenesis	D0KJT3_PECWW Iron--sulfur cluster insertion protein erpA OS=Pectobacterium wasabiae (strain WPP163) GN=erpA PE=3 SV=1	hypothetical protein [Pectobacterium atrosepticum SCRI1043]
LSJC7GL002930	8.72645	34.991	-2.0035	1.6061e-05	6.268e-05	2	573463..573636(-)	174	57	0.47	NO						sp|P64630|YHFL_SHIFL Uncharacterized protein YhfL OS=Shigella flexneri GN=yhfL PE=4 SV=1//1.20825e-21	IPR025318; Protein of unknown function DUF4223	E8Y0X3_RAHSY Lipoprotein (Precursor) OS=Rahnella sp. (strain Y9602) GN=Rahaq_4558 PE=4 SV=1	lipoprotein [Rahnella sp. Y9602]	GO:0003674,GO:0003735,GO:0005198,GO:0005575,GO:0005622,GO:0005623,GO:0005737,GO:0005840,GO:0006412,GO:0008150,GO:0008152,GO:0009058,GO:0009059,GO:0009987,GO:0010467,GO:0019538,GO:0030529,GO:0032991,GO:0034645,GO:0043170,GO:0043226,GO:0043228,GO:0043229,GO:0043232,GO:0044237,GO:0044238,GO:0044249,GO:0044260,GO:0044267,GO:0044424,GO:0044444,GO:0044464,GO:0071704,GO:1901576
LSJC7GL002935	1509.56	551.041	1.4539	2.5837e-89	7.8817e-88	2	578634..579344(+)	711	236	0.53	NO	COG0052	Ribosomal protein S2	[J] Translation, ribosomal structure and biogenesis ;	K02967	RP-S2, rpsB small subunit ribosomal protein S2 -- Genetic Information Processing; Translation; Ribosome [PATH:ko03010] Genetic Information Processing; Translation; Ribosome [BR:ko03011]	sp|A6T4X1|RS2_KLEP7 30S ribosomal protein S2 OS=Klebsiella pneumoniae subsp. pneumoniae (strain ATCC 700721 / MGH 78578) GN=rpsB PE=3 SV=2//1.36771e-172	IPR001865; Ribosomal protein S2	E3G912_ENTCS 30S ribosomal protein S2 OS=Enterobacter cloacae (strain SCF1) GN=rpsB PE=3 SV=1	30S ribosomal protein S2 [Enterobacter cloacae SCF1]	GO:0003674,GO:0003676,GO:0003723,GO:0003746,GO:0003824,GO:0005488,GO:0005515,GO:0005575,GO:0005622,GO:0005623,GO:0006412,GO:0006414,GO:0008135,GO:0008150,GO:0008152,GO:0008168,GO:0009058,GO:0009059,GO:0009987,GO:0010467,GO:0016740,GO:0016741,GO:0019538,GO:0034645,GO:0043170,GO:0044237,GO:0044238,GO:0044249,GO:0044260,GO:0044267,GO:0044464,GO:0071704,GO:0097159,GO:1901363,GO:1901576
LSJC7GL002937	1988.22	387.171	2.3604	2.7167e-236	2.2272e-234	2	579628..580479(+)	852	283	0.53	NO	COG0264	Translation elongation factor Ts	[J] Translation, ribosomal structure and biogenesis ;	K02357	EF-TS, tsf elongation factor EF-Ts -- Genetic Information Processing; Translation; Translation factors [BR:ko03012]	sp|A6T4X2|EFTS_KLEP7 Elongation factor Ts OS=Klebsiella pneumoniae subsp. pneumoniae (strain ATCC 700721 / MGH 78578) GN=tsf PE=3 SV=1//2.21446e-164	IPR000449; Ubiquitin-associated/translation elongation factor EF1B, N-terminal	E3G911_ENTCS Translation elongation factor Ts OS=Enterobacter cloacae (strain SCF1) GN=Entcl_3567 PE=3 SV=1	translation elongation factor Ts [Enterobacter cloacae SCF1]
LSJC7GL002958	362.973	180.698	1.0063	1.2279e-12	8.6598e-12	2	601280..601480(-)	201	66	0.51	NO						sp|Q8FKZ8|YAEP_ECOL6 UPF0253 protein YaeP OS=Escherichia coli O6:H1 (strain CFT073 / ATCC 700928 / UPEC) GN=yaeP PE=3 SV=1//4.85122e-35	IPR009624; Uncharacterised protein family UPF0253	H5V4H5_ESCHE Putative uncharacterized protein yaeP OS=Escherichia hermannii NBRC 105704 GN=yaeP PE=4 SV=1	hypothetical protein YaeP [Escherichia hermannii NBRC 105704]	GO:0003674,GO:0003824,GO:0005488,GO:0005515,GO:0008150,GO:0008152
LSJC7GL002969	70.5192	34.3232	1.0388	0.0012621	0.00353	2	610177..610737(+)	561	186	0.54	NO	COG0241	Histidinol phosphatase and related phosphatases	[E] Amino acid transport and metabolism ;	K03273	gmhB D-glycero-D-manno-heptose 1,7-bisphosphate phosphatase 3.1.3.- Metabolism; Glycan Biosynthesis and Metabolism; Lipopolysaccharide biosynthesis [PATH:ko00540] Metabolism; Glycan Biosynthesis and Metabolism; Lipopolysaccharide biosynthesis proteins [BR:ko01005]	sp|Q8Z989|GMHB_SALTI D,D-heptose 1,7-bisphosphate phosphatase OS=Salmonella typhi GN=gmhB PE=3 SV=1//1.67009e-113	IPR004446; D,D-heptose 1,7-bisphosphate phosphatase	A7MI27_CROS8 D,D-heptose 1,7-bisphosphate phosphatase OS=Cronobacter sakazakii (strain ATCC BAA-894) GN=ESA_03138 PE=3 SV=1	D,D-heptose 1,7-bisphosphate phosphatase [Cronobacter sakazakii ATCC BAA-894]	GO:0003674,GO:0003676,GO:0003723,GO:0005488,GO:0005575,GO:0005622,GO:0005623,GO:0019843,GO:0044464,GO:0097159,GO:1901363
LSJC7GL002987	1632.91	759.785	1.1038	1.5178e-60	3.3746e-59	3	13407..14015(-)	609	202	0.52	NO	COG0522	Ribosomal protein S4 and related proteins	[J] Translation, ribosomal structure and biogenesis ;	K02986	RP-S4, rpsD small subunit ribosomal protein S4 -- Genetic Information Processing; Translation; Ribosome [PATH:ko03010] Genetic Information Processing; Translation; Ribosome [BR:ko03011]	sp|Q3YWW3|RS4_SHISS 30S ribosomal protein S4 OS=Shigella sonnei (strain Ss046) GN=rpsD PE=3 SV=1//1.72986e-144	IPR001912; Ribosomal protein S4/S9, N-terminal	H5RF67_ECOLX Ribosomal protein S4 OS=Escherichia coli DEC15E GN=rpsD PE=4 SV=1	ribosomal protein S4 [Escherichia coli MS 196-1]	GO:0003674,GO:0003824,GO:0004175,GO:0004190,GO:0005575,GO:0008233,GO:0016020,GO:0016021,GO:0016787,GO:0031224,GO:0044425,GO:0070001,GO:0070011
LSJC7GL002999	504.955	239.995	1.0731	5.9753e-19	5.7005e-18	3	19802..20116(-)	315	104	0.47	NO	COG0198	Ribosomal protein L24	[J] Translation, ribosomal structure and biogenesis ;	K02895	RP-L24, rplX large subunit ribosomal protein L24 -- Genetic Information Processing; Translation; Ribosome [PATH:ko03010] Genetic Information Processing; Translation; Ribosome [BR:ko03011]	sp|Q3YWV0|RL24_SHISS 50S ribosomal protein L24 OS=Shigella sonnei (strain Ss046) GN=rplX PE=3 SV=1//1.83775e-64	IPR003256; Ribosomal protein L24	E0SIW0_DICD3 50S ribosomal protein L24 OS=Dickeya dadantii (strain 3937) GN=rplX PE=3 SV=1	rplX gene product [Dickeya dadantii 3937]	GO:0003674,GO:0003735,GO:0005198,GO:0005575,GO:0005622,GO:0005623,GO:0005737,GO:0005840,GO:0006412,GO:0008150,GO:0008152,GO:0009058,GO:0009059,GO:0009987,GO:0010467,GO:0019538,GO:0030529,GO:0032991,GO:0034645,GO:0043170,GO:0043226,GO:0043228,GO:0043229,GO:0043232,GO:0044237,GO:0044238,GO:0044249,GO:0044260,GO:0044267,GO:0044424,GO:0044444,GO:0044464,GO:0071704,GO:1901576
LSJC7GL003000	493.281	238.793	1.0466	8.7909e-18	7.9255e-17	3	20126..20479(-)	354	117	0.53	YES	COG0093	Ribosomal protein L14	[J] Translation, ribosomal structure and biogenesis ;	K02874	RP-L14, rplN large subunit ribosomal protein L14 -- Genetic Information Processing; Translation; Ribosome [PATH:ko03010] Genetic Information Processing; Translation; Ribosome [BR:ko03011]	sp|Q7CPL5|RL14_SALTY 50S ribosomal protein L14 OS=Salmonella typhimurium (strain LT2 / SGSC1412 / ATCC 700720) GN=rplN PE=3 SV=1//2.4733e-77	IPR000218; Ribosomal protein L14b/L23e	H5V7U0_ESCHE 50S ribosomal protein L14 OS=Escherichia hermannii NBRC 105704 GN=rplN PE=4 SV=1	50S ribosomal protein L14 [Escherichia hermannii NBRC 105704]	GO:0003674,GO:0003735,GO:0005198,GO:0005575,GO:0005622,GO:0005623,GO:0005737,GO:0005840,GO:0006412,GO:0008150,GO:0008152,GO:0009058,GO:0009059,GO:0009987,GO:0010467,GO:0019538,GO:0030529,GO:0032991,GO:0034645,GO:0043170,GO:0043226,GO:0043228,GO:0043229,GO:0043232,GO:0044237,GO:0044238,GO:0044249,GO:0044260,GO:0044267,GO:0044424,GO:0044444,GO:0044464,GO:0071704,GO:1901576
LSJC7GL003001	1097.06	121.934	3.1695	4.508e-182	2.7504e-180	3	20665..20919(-)	255	84	0.47	NO	COG0186	Ribosomal protein S17	[J] Translation, ribosomal structure and biogenesis ;	K02961	RP-S17, rpsQ small subunit ribosomal protein S17 -- Genetic Information Processing; Translation; Ribosome [PATH:ko03010] Genetic Information Processing; Translation; Ribosome [BR:ko03011]	sp|Q3YWU8|RS17_SHISS 30S ribosomal protein S17 OS=Shigella sonnei (strain Ss046) GN=rpsQ PE=3 SV=1//9.32022e-53	IPR000266; Ribosomal protein S17	E6WGL1_PANSA 30S ribosomal protein S17 OS=Pantoea sp. (strain At-9b) GN=rpsQ PE=3 SV=1	30S ribosomal protein S17 [Pantoea sp. At-9b]	GO:0000003,GO:0000313,GO:0000775,GO:0003674,GO:0003735,GO:0005198,GO:0005575,GO:0005622,GO:0005623,GO:0005634,GO:0005694,GO:0005737,GO:0005739,GO:0005759,GO:0005761,GO:0005840,GO:0006412,GO:0007049,GO:0007059,GO:0007126,GO:0008150,GO:0008152,GO:0009058,GO:0009059,GO:0009987,GO:0010467,GO:0019538,GO:0022402,GO:0030529,GO:0031974,GO:0032991,GO:0034645,GO:0043170,GO:0043226,GO:0043227,GO:0043228,GO:…
LSJC7GL003002	265.449	30.7173	3.1113	1.1043e-44	1.9575e-43	3	20919..21110(-)	192	63	0.52	NO	COG0255	Ribosomal protein L29	[J] Translation, ribosomal structure and biogenesis ;	K02904	RP-L29, rpmC large subunit ribosomal protein L29 -- Genetic Information Processing; Translation; Ribosome [PATH:ko03010] Genetic Information Processing; Translation; Ribosome [BR:ko03011]	sp|A6TEW4|RL29_KLEP7 50S ribosomal protein L29 OS=Klebsiella pneumoniae subsp. pneumoniae (strain ATCC 700721 / MGH 78578) GN=rpmC PE=3 SV=1//7.79193e-25	IPR001854; Ribosomal protein L29	E3GBX1_ENTCS 50S ribosomal protein L29 OS=Enterobacter cloacae (strain SCF1) GN=rpmC PE=3 SV=1	50S ribosomal protein L29 [Enterobacter cloacae SCF1]	GO:0003674,GO:0003735,GO:0005198,GO:0005575,GO:0005622,GO:0005623,GO:0005737,GO:0005840,GO:0006412,GO:0008150,GO:0008152,GO:0009058,GO:0009059,GO:0009987,GO:0010467,GO:0019538,GO:0030529,GO:0032991,GO:0034645,GO:0043170,GO:0043226,GO:0043228,GO:0043229,GO:0043232,GO:0044237,GO:0044238,GO:0044249,GO:0044260,GO:0044267,GO:0044424,GO:0044444,GO:0044464,GO:0071704,GO:1901576
LSJC7GL003003	621.465	139.163	2.1589	4.4585e-67	1.083e-65	3	21110..21520(-)	411	136	0.52	YES	COG0197	Ribosomal protein L16/L10E	[J] Translation, ribosomal structure and biogenesis ;	K02878	RP-L16, rplP large subunit ribosomal protein L16 -- Genetic Information Processing; Translation; Ribosome [PATH:ko03010] Genetic Information Processing; Translation; Ribosome [BR:ko03011]	sp|B2VK57|RL16_ERWT9 50S ribosomal protein L16 OS=Erwinia tasmaniensis (strain DSM 17950 / Et1/99) GN=rplP PE=3 SV=1//2.18753e-93	IPR000114; Ribosomal protein L16	F2EVX2_PANAA 50S ribosomal protein L16 OS=Pantoea ananatis (strain AJ13355) GN=rplP PE=3 SV=1	50S ribosomal protein L16 [Erwinia tasmaniensis Et1/99]	GO:0003674,GO:0003676,GO:0003723,GO:0003735,GO:0005198,GO:0005488,GO:0005575,GO:0005622,GO:0005623,GO:0005737,GO:0005840,GO:0006412,GO:0008150,GO:0008152,GO:0009058,GO:0009059,GO:0009987,GO:0010467,GO:0019538,GO:0030529,GO:0032991,GO:0034645,GO:0043170,GO:0043226,GO:0043228,GO:0043229,GO:0043232,GO:0044237,GO:0044238,GO:0044249,GO:0044260,GO:0044267,GO:0044424,GO:0044444,GO:0044464,GO:0071704,GO:…
LSJC7GL003004	1011.44	290.211	1.8012	6.8867e-84	1.922e-82	3	21533..22234(-)	702	233	0.51	NO	COG0092	Ribosomal protein S3	[J] Translation, ribosomal structure and biogenesis ;	K02982	RP-S3, rpsC small subunit ribosomal protein S3 -- Genetic Information Processing; Translation; Ribosome [PATH:ko03010] Genetic Information Processing; Translation; Ribosome [BR:ko03011]	sp|Q3YWU5|RS3_SHISS 30S ribosomal protein S3 OS=Shigella sonnei (strain Ss046) GN=rpsC PE=3 SV=1//2.21337e-155	IPR001351; Ribosomal protein S3, C-terminal	G7RLP7_ECOC1 30S ribosomal protein S3 OS=Escherichia coli (strain 'clone D i14') GN=rpsC PE=3 SV=1	30S ribosomal protein S3 [Escherichia coli O157:H7 str. Sakai]	GO:0003674,GO:0003735,GO:0005198,GO:0005575,GO:0005622,GO:0005623,GO:0005737,GO:0005840,GO:0006412,GO:0008150,GO:0008152,GO:0009058,GO:0009059,GO:0009987,GO:0010467,GO:0019538,GO:0030529,GO:0032991,GO:0034645,GO:0043170,GO:0043226,GO:0043228,GO:0043229,GO:0043232,GO:0044237,GO:0044238,GO:0044249,GO:0044260,GO:0044267,GO:0044424,GO:0044444,GO:0044464,GO:0071704,GO:1901576
LSJC7GL003005	332.313	101.634	1.7092	1.1564e-26	1.4378e-25	3	22252..22527(-)	276	91	0.53	NO	COG0091	Ribosomal protein L22	[J] Translation, ribosomal structure and biogenesis ;	K02890	RP-L22, rplV large subunit ribosomal protein L22 -- Genetic Information Processing; Translation; Ribosome [PATH:ko03010] Genetic Information Processing; Translation; Ribosome [BR:ko03011]	sp|A6TEW7|RL22_KLEP7 50S ribosomal protein L22 OS=Klebsiella pneumoniae subsp. pneumoniae (strain ATCC 700721 / MGH 78578) GN=rplV PE=3 SV=1//1.49799e-49	IPR001063; Ribosomal protein L22/L17	G8WKU2_KLEOK 50S ribosomal protein L22 OS=Klebsiella oxytoca (strain ATCC 8724 / DSM 4798 / JCM 20051 / NBRC 3318 / NRRL B-199 / KCTC 1686) GN=rplV PE=3 SV=1	rplV gene product [Klebsiella pneumoniae subsp. pneumoniae MGH 78578]	GO:0003674,GO:0003735,GO:0005198,GO:0005575,GO:0005622,GO:0005623,GO:0005737,GO:0005840,GO:0006412,GO:0008150,GO:0008152,GO:0009058,GO:0009059,GO:0009987,GO:0010467,GO:0019538,GO:0030529,GO:0032991,GO:0034645,GO:0043170,GO:0043226,GO:0043228,GO:0043229,GO:0043232,GO:0044237,GO:0044238,GO:0044249,GO:0044260,GO:0044267,GO:0044424,GO:0044444,GO:0044464,GO:0071704,GO:1901576
LSJC7GL003007	780.074	305.303	1.3534	6.4369e-42	1.0756e-40	3	22894..23664(-)	771	256	0.54	YES	COG0090	Ribosomal protein L2	[J] Translation, ribosomal structure and biogenesis ;	K02886	RP-L2, rplB large subunit ribosomal protein L2 -- Genetic Information Processing; Translation; Ribosome [PATH:ko03010] Genetic Information Processing; Translation; Ribosome [BR:ko03011]	sp|P60428|RL2_SALTY 50S ribosomal protein L2 OS=Salmonella typhimurium (strain LT2 / SGSC1412 / ATCC 700720) GN=rplB PE=3 SV=1//3.59242e-173	IPR002171; Ribosomal protein L2	G9YZW7_9ENTR 50S ribosomal protein L2 OS=Yokenella regensburgei ATCC 43003 GN=rplB PE=3 SV=1	ribosomal protein L2 [Yokenella regensburgei ATCC 43003]	GO:0003674,GO:0003735,GO:0005198,GO:0005488,GO:0005515,GO:0005575,GO:0005622,GO:0005623,GO:0005737,GO:0005840,GO:0006412,GO:0008150,GO:0008152,GO:0009058,GO:0009059,GO:0009987,GO:0010467,GO:0019538,GO:0030529,GO:0032991,GO:0034645,GO:0043170,GO:0043226,GO:0043228,GO:0043229,GO:0043232,GO:0044237,GO:0044238,GO:0044249,GO:0044260,GO:0044267,GO:0044424,GO:0044444,GO:0044464,GO:0071704,GO:1901576
LSJC7GL003008	274.176	120.866	1.1817	8.803e-13	6.2588e-12	3	23736..24038(-)	303	100	0.5	NO	COG0089	Ribosomal protein L23	[J] Translation, ribosomal structure and biogenesis ;	K02892	RP-L23, rplW large subunit ribosomal protein L23 -- Genetic Information Processing; Translation; Ribosome [PATH:ko03010] Genetic Information Processing; Translation; Ribosome [BR:ko03011]	sp|Q2NQM4|RL23_SODGM 50S ribosomal protein L23 OS=Sodalis glossinidius (strain morsitans) GN=rplW PE=3 SV=1//2.11402e-63	IPR001014; Ribosomal protein L23/L25, conserved site	E0SIW9_DICD3 50S ribosomal protein L23 OS=Dickeya dadantii (strain 3937) GN=rplW PE=3 SV=1	50S ribosomal protein L25/L23 [Dickeya dadantii Ech586]	GO:0000166,GO:0001882,GO:0001883,GO:0003674,GO:0003676,GO:0003735,GO:0003824,GO:0004386,GO:0005198,GO:0005488,GO:0005524,GO:0005575,GO:0005622,GO:0005623,GO:0005737,GO:0005840,GO:0006412,GO:0008150,GO:0008152,GO:0009058,GO:0009059,GO:0009987,GO:0010467,GO:0016462,GO:0016787,GO:0016817,GO:0016818,GO:0017076,GO:0017111,GO:0019538,GO:0030529,GO:0030554,GO:0032549,GO:0032550,GO:0032553,GO:0032555,GO:…
LSJC7GL003009	530.309	206.073	1.3637	2.1695e-29	2.8316e-28	3	24035..24640(-)	606	201	0.55	NO	COG0088	Ribosomal protein L4	[J] Translation, ribosomal structure and biogenesis ;	K02926	RP-L4, rplD large subunit ribosomal protein L4 -- Genetic Information Processing; Translation; Ribosome [PATH:ko03010] Genetic Information Processing; Translation; Ribosome [BR:ko03011]	sp|A6TEX1|RL4_KLEP7 50S ribosomal protein L4 OS=Klebsiella pneumoniae subsp. pneumoniae (strain ATCC 700721 / MGH 78578) GN=rplD PE=3 SV=1//1.14247e-142	IPR002136; Ribosomal protein L4/L1e	D3RE97_KLEVT 50S ribosomal protein L4 OS=Klebsiella variicola (strain At-22) GN=rplD PE=3 SV=1	rplD gene product [Klebsiella pneumoniae subsp. pneumoniae MGH 78578]	GO:0003674,GO:0003735,GO:0005198,GO:0005575,GO:0005622,GO:0005623,GO:0005737,GO:0005840,GO:0006412,GO:0008150,GO:0008152,GO:0009058,GO:0009059,GO:0009987,GO:0010467,GO:0019538,GO:0030529,GO:0032991,GO:0034645,GO:0043170,GO:0043226,GO:0043228,GO:0043229,GO:0043232,GO:0044237,GO:0044238,GO:0044249,GO:0044260,GO:0044267,GO:0044424,GO:0044444,GO:0044464,GO:0071704,GO:1901576
LSJC7GL003010	562.267	233.051	1.2706	1.0295e-27	1.3048e-26	3	24651..25280(-)	630	209	0.53	NO	COG0087	Ribosomal protein L3	[J] Translation, ribosomal structure and biogenesis ;	K02906	RP-L3, rplC large subunit ribosomal protein L3 -- Genetic Information Processing; Translation; Ribosome [PATH:ko03010] Genetic Information Processing; Translation; Ribosome [BR:ko03011]	sp|A7MPI7|RL3_CROS8 50S ribosomal protein L3 OS=Cronobacter sakazakii (strain ATCC BAA-894) GN=rplC PE=3 SV=1//1.76803e-145	IPR000597; Ribosomal protein L3	C9Y222_CROTZ 50S ribosomal protein L3 OS=Cronobacter turicensis (strain DSM 18703 / LMG 23827 / z3032) GN=rplC PE=3 SV=1	rplC gene product [Cronobacter turicensis z3032]	GO:0003674,GO:0005488,GO:0005506,GO:0006873,GO:0006875,GO:0006879,GO:0008150,GO:0008199,GO:0009987,GO:0019725,GO:0030003,GO:0042592,GO:0043167,GO:0043169,GO:0044699,GO:0044763,GO:0046872,GO:0046914,GO:0046916,GO:0048878,GO:0050801,GO:0055065,GO:0055072,GO:0055076,GO:0055080,GO:0055082,GO:0065007,GO:0065008
LSJC7GL003012	142.807	346.304	-1.278	6.4546e-24	7.1753e-23	3	25948..26334(-)	387	128	0.45	NO	COG2193	Bacterioferritin (cytochrome b1)	[P] Inorganic ion transport and metabolism ;	K03594	bfr bacterioferritin -- Unclassified; Cellular Processes and Signaling; Inorganic ion transport and metabolism	sp|O68926|BFR_SALTY Bacterioferritin OS=Salmonella typhimurium (strain LT2 / SGSC1412 / ATCC 700720) GN=bfr PE=3 SV=1//3.41124e-76	IPR002024; Bacterioferritin	G8LI46_ENTCL Bacterioferritin OS=Enterobacter cloacae EcWSU1 GN=bfr PE=3 SV=1	bfr gene product [Enterobacter cloacae EcWSU1]
LSJC7GL003013	219.341	9.61584	4.5116	1.2681e-48	2.3764e-47	3	26563..26733(-)	171	56	0.5	NO	COG2906	Bacterioferritin-associated ferredoxin	[P] Inorganic ion transport and metabolism ;	K02192	bfd bacterioferritin-associated ferredoxin -- Unclassified; Cellular Processes and Signaling; Inorganic ion transport and metabolism	sp|P0A1Z6|BFD_SALTY Bacterioferritin-associated ferredoxin OS=Salmonella typhimurium (strain LT2 / SGSC1412 / ATCC 700720) GN=bfd PE=3 SV=1//2.46905e-27	IPR007419; BFD-like [2Fe-2S]-binding domain	E3GBV9_ENTCS BFD domain protein (2Fe-2S)-binding domain protein OS=Enterobacter cloacae (strain SCF1) GN=Entcl_0390 PE=4 SV=1	bacterioferritin-associated ferredoxin [Escherichia blattae DSM 4481]	GO:0005575,GO:0016020,GO:0016021,GO:0031224,GO:0044425
LSJC7GL003014	100.354	43.2713	1.2136	9.5335e-06	3.8837e-05	3	26917..27522(+)	606	201	0.52	YES	COG0740	Protease subunit of ATP-dependent Clp proteases	[OU] Posttranslational modification, protein turnover, chaperones ; Intracellular trafficking, secretion, and vesicular transport ;	K01358	clpP, CLPP ATP-dependent Clp protease, protease subunit 3.4.21.92 Metabolism; Enzyme Families; Peptidases [BR:ko01002] Cellular Processes; Cell Growth and Death; Cell cycle - Caulobacter [PATH:ko04112]	sp|Q2K5Q0|CLPP3_RHIEC ATP-dependent Clp protease proteolytic subunit 3 OS=Rhizobium etli (strain CFN 42 / ATCC 51251) GN=clpP3 PE=3 SV=1//4.45573e-73	IPR001907; Peptidase S14, ClpP	D4I7S6_ERWAE ATP-dependent Clp protease proteolytic subunit 2 OS=Erwinia amylovora (strain ATCC 49946 / CCPPB 0273 / Ea273 / 27-3) GN=clpP2 PE=3 SV=1	clpP2 gene product [Erwinia amylovora CFBP1430]	GO:0000166,GO:0001882,GO:0001883,GO:0003674,GO:0003824,GO:0003924,GO:0005488,GO:0005525,GO:0005575,GO:0005622,GO:0005623,GO:0007154,GO:0007165,GO:0007264,GO:0008150,GO:0009987,GO:0016462,GO:0016787,GO:0016817,GO:0016818,GO:0017076,GO:0017111,GO:0019001,GO:0023052,GO:0032549,GO:0032550,GO:0032553,GO:0032555,GO:0032561,GO:0035556,GO:0035639,GO:0036094,GO:0043167,GO:0043168,GO:0044464,GO:0044699,GO:…
LSJC7GL003015	33.6086	11.0849	1.6002	0.0012427	0.0034804	3	27615..28799(-)	1185	394	0.55	YES	COG0050	GTPases - translation elongation factors	[J] Translation, ribosomal structure and biogenesis ;	K02358	EF-TU, tufA elongation factor EF-Tu 3.6.5.3 Genetic Information Processing; Translation; Translation factors [BR:ko03012] Organismal Systems; Environmental Adaptation; Plant-pathogen interaction [PATH:ko04626]	sp|P0A6N2|EFTU_ECOL6 Elongation factor Tu OS=Escherichia coli O6:H1 (strain CFT073 / ATCC 700928 / UPEC) GN=tufA PE=3 SV=2//0	IPR000795; Protein synthesis factor, GTP-binding	G1ZCM6_ECOLX Elongation factor Tu 2 OS=Escherichia coli 2534-86 GN=tuf2 PE=3 SV=1	translation elongation factor Tu [Escherichia coli 2534-86]	GO:0000166,GO:0001882,GO:0001883,GO:0003674,GO:0003824,GO:0003924,GO:0005488,GO:0005525,GO:0016462,GO:0016787,GO:0016817,GO:0016818,GO:0017076,GO:0017111,GO:0019001,GO:0032549,GO:0032550,GO:0032553,GO:0032555,GO:0032561,GO:0035639,GO:0036094,GO:0043167,GO:0043168,GO:0097159,GO:1901265,GO:1901363
LSJC7GL003016	5072.55	1837.69	1.4648	1.2585e-299	1.4355e-297	3	28870..30984(-)	2115	704	0.52	YES	COG0480	Translation elongation factors (GTPases)	[J] Translation, ribosomal structure and biogenesis ;	K02355	EF-G, fusA elongation factor EF-G 3.6.5.3 Genetic Information Processing; Translation; Translation factors [BR:ko03012]	sp|Q3YWT2|EFG_SHISS Elongation factor G OS=Shigella sonnei (strain Ss046) GN=fusA PE=3 SV=1//0	IPR000640; Translation elongation factor EFG/EF2, C-terminal	F5S2R6_9ENTR Elongation factor G 2 OS=Enterobacter hormaechei ATCC 49162 GN=fusA2 PE=3 SV=1	elongation factor G [Enterobacter hormaechei ATCC 49162]
LSJC7GL003017	783.14	282.065	1.4732	3.4096e-48	6.2994e-47	3	31078..31548(-)	471	156	0.5	NO	COG0049	Ribosomal protein S7	[J] Translation, ribosomal structure and biogenesis ;	K02992	RP-S7, rpsG small subunit ribosomal protein S7 -- Genetic Information Processing; Translation; Ribosome [PATH:ko03010] Genetic Information Processing; Translation; Ribosome [BR:ko03011]	sp|Q0SZX6|RS7_SHIF8 30S ribosomal protein S7 OS=Shigella flexneri serotype 5b (strain 8401) GN=rpsG PE=3 SV=1//4.12457e-109	IPR000235; Ribosomal protein S7	E6WGV0_PANSA 30S ribosomal protein S7 OS=Pantoea sp. (strain At-9b) GN=rpsG PE=3 SV=1	30S ribosomal protein S7 [Shigella flexneri 5 str. 8401]	GO:0003674,GO:0003735,GO:0005198,GO:0005575,GO:0005622,GO:0005623,GO:0005737,GO:0005840,GO:0006412,GO:0008150,GO:0008152,GO:0009058,GO:0009059,GO:0009987,GO:0010467,GO:0019538,GO:0030529,GO:0032991,GO:0034645,GO:0043170,GO:0043226,GO:0043228,GO:0043229,GO:0043232,GO:0044237,GO:0044238,GO:0044249,GO:0044260,GO:0044267,GO:0044424,GO:0044444,GO:0044464,GO:0071704,GO:1901576
LSJC7GL003018	743.164	276.322	1.4273	1.3893e-43	2.4299e-42	3	31645..32079(-)	435	144	0.52	NO	COG0048	Ribosomal protein S12	[J] Translation, ribosomal structure and biogenesis ;	K02950	RP-S12, rpsL small subunit ribosomal protein S12 -- Genetic Information Processing; Translation; Ribosome [PATH:ko03010] Genetic Information Processing; Translation; Ribosome [BR:ko03011]	sp|Q3YWT0|RS12_SHISS 30S ribosomal protein S12 OS=Shigella sonnei (strain Ss046) GN=rpsL PE=3 SV=1//3.54103e-84	IPR005679; Ribosomal protein S12, bacteria	G8LI51_ENTCL 30S ribosomal protein S12 OS=Enterobacter cloacae EcWSU1 GN=rpsL PE=3 SV=1	rpsL gene product [Enterobacter cloacae EcWSU1]	GO:0006457,GO:0008150,GO:0008152,GO:0009987,GO:0019538,GO:0043170,GO:0044237,GO:0044238,GO:0044260,GO:0044267,GO:0071704
LSJC7GL003023	479.247	145.573	1.719	4.9524e-38	7.8269e-37	3	34078..34896(-)	819	272	0.55	NO	COG0545	FKBP-type peptidyl-prolyl cis-trans isomerases 1	[O] Posttranslational modification, protein turnover, chaperones ;	K03772	fkpA FKBP-type peptidyl-prolyl cis-trans isomerase FkpA 5.2.1.8 Genetic Information Processing; Folding, Sorting and Degradation; Chaperones and folding catalysts [BR:ko03110]	sp|P65764|FKBA_ECOL6 FKBP-type peptidyl-prolyl cis-trans isomerase FkpA OS=Escherichia coli O6:H1 (strain CFT073 / ATCC 700928 / UPEC) GN=fkpA PE=3 SV=1//1.27507e-121	IPR000774; Peptidyl-prolyl cis-trans isomerase, FKBP-type, N-terminal	H3N3M8_KLEOX FKBP-type peptidyl-prolyl cis-trans isomerase fkpA OS=Klebsiella oxytoca 10-5250 GN=HMPREF9694_02793 PE=4 SV=1	FKBP-type peptidyl-prolyl cis-trans isomerase fkpA [Klebsiella oxytoca 10-5250]	GO:0000166,GO:0003674,GO:0003824,GO:0005488,GO:0006139,GO:0006396,GO:0006399,GO:0006725,GO:0006807,GO:0008033,GO:0008150,GO:0008152,GO:0009987,GO:0010467,GO:0016070,GO:0016491,GO:0020037,GO:0034470,GO:0034641,GO:0034660,GO:0036094,GO:0043167,GO:0043168,GO:0043170,GO:0044237,GO:0044238,GO:0044260,GO:0044710,GO:0046483,GO:0046906,GO:0048037,GO:0050660,GO:0050662,GO:0051536,GO:0051540,GO:0055114,GO:…
LSJC7GL003054	70.1654	30.8508	1.1855	0.00028784	0.00089792	3	62259..64766(+)	2508	835	0.58	NO	COG1251	NAD(P)H-nitrite reductase	[C] Energy production and conversion ;	K00362	E1.7.1.4L, nirB nitrite reductase (NAD(P)H) large subunit 1.7.1.4 Metabolism; Energy Metabolism; Nitrogen metabolism [PATH:ko00910]	sp|P08201|NIRB_ECOLI Nitrite reductase [NAD(P)H] large subunit OS=Escherichia coli (strain K12) GN=nirB PE=3 SV=4//0	IPR005117; Nitrite/sulphite reductase, hemoprotein beta-component, ferrodoxin-like	G8LI87_ENTCL Nitrite reductase [NAD(P)H] large subunit OS=Enterobacter cloacae EcWSU1 GN=nirB PE=4 SV=1	nirB gene product [Enterobacter cloacae EcWSU1]
LSJC7GL003059	25.3539	65.9753	-1.3797	3.426e-06	1.4832e-05	3	69384..69671(-)	288	95	0.44	NO								Q9HWP2_PSEAE Putative uncharacterized protein OS=Pseudomonas aeruginosa (strain ATCC 15692 / PAO1 / 1C / PRS 101 / LMG 12228) GN=PA4139 PE=4 SV=1	hypothetical protein [Pseudomonas aeruginosa PAO1]	GO:0003674,GO:0005488,GO:0005515,GO:0005575,GO:0005622,GO:0005623,GO:0005737,GO:0006457,GO:0008150,GO:0008152,GO:0009987,GO:0019538,GO:0043170,GO:0044237,GO:0044238,GO:0044260,GO:0044267,GO:0044424,GO:0044464,GO:0051082,GO:0071704
LSJC7GL003077	200.237	63.0372	1.6674	3.9631e-16	3.3324e-15	3	87155..88033(+)	879	292	0.57	YES	COG1281	Disulfide bond chaperones of the HSP33 family	[O] Posttranslational modification, protein turnover, chaperones ;	K04083	hslO molecular chaperone Hsp33 -- Genetic Information Processing; Folding, Sorting and Degradation; Chaperones and folding catalysts [BR:ko03110]	sp|B7LSA2|HSLO_ESCF3 33 kDa chaperonin OS=Escherichia fergusonii (strain ATCC 35469 / DSM 13698 / CDC 0568-73) GN=hslO PE=3 SV=1//3.77759e-167	IPR000397; Heat shock protein Hsp33	F4W0S7_ECOLX 33 kDa chaperonin OS=Escherichia coli H299 GN=hslO PE=3 SV=1	chaperonin HslO [Escherichia coli AI27]	GO:0003674,GO:0003676,GO:0003723,GO:0005488,GO:0097159,GO:1901363
LSJC7GL003108	139.741	69.0471	1.0171	8.5585e-06	3.5029e-05	3	114089..116422(+)	2334	777	0.61	NO	COG2183	Transcriptional accessory protein	[K] Transcription ;	K06959	K06959 -- -- Unclassified; Genetic Information Processing; Others	sp|P46837|YHGF_ECOLI Protein YhgF OS=Escherichia coli (strain K12) GN=yhgF PE=1 SV=3//0	IPR003029; Ribosomal protein S1, RNA-binding domain	D8A6U0_ECOLX S1 RNA binding domain protein OS=Escherichia coli MS 21-1 GN=HMPREF9530_02241 PE=4 SV=1	S1 RNA binding domain protein [Escherichia coli MS 21-1]	GO:0003674,GO:0005488,GO:0005506,GO:0043167,GO:0043169,GO:0046872,GO:0046914
LSJC7GL003110	32.7832	6.0099	2.4475	1.6333e-05	6.3576e-05	3	117119..117466(+)	348	115	0.51	NO	COG1918	Fe2+ transport system protein	[A] P Inorganic ion transport and metabolism ;	K04758	feoA ferrous iron transport protein A -- Unclassified; Cellular Processes and Signaling; Other transporters	sp|P0AEL3|FEOA_ECOLI Ferrous iron transport protein A OS=Escherichia coli (strain K12) GN=feoA PE=1 SV=1//2.7466e-33	IPR007167; Ferrous iron transporter, FeoA subunit	G8W714_KLEOK Ferrous iron transport protein A OS=Klebsiella oxytoca (strain ATCC 8724 / DSM 4798 / JCM 20051 / NBRC 3318 / NRRL B-199 / KCTC 1686) GN=feoA PE=4 SV=1	feoA gene product [Klebsiella oxytoca KCTC 1686]	GO:0003674,GO:0005488,GO:0005506,GO:0008150,GO:0008152,GO:0009058,GO:0016043,GO:0016226,GO:0022607,GO:0031163,GO:0043167,GO:0043169,GO:0044085,GO:0046872,GO:0046914,GO:0051536,GO:0051540,GO:0071840
LSJC7GL003115	740.334	90.4156	3.0335	2.4456e-118	9.4352e-117	3	121655..122230(+)	576	191	0.55	YES	COG0316	Uncharacterized conserved protein	[S] Function unknown ;	K07400	nfuA Fe/S biogenesis protein NfuA -- Unclassified; Genetic Information Processing; Protein folding and associated processing	sp|A9MMB3|NFUA_SALAR Fe/S biogenesis protein NfuA OS=Salmonella arizonae (strain ATCC BAA-731 / CDC346-86 / RSK2980) GN=nfuA PE=3 SV=1//6.6883e-131	IPR000361; FeS cluster biogenesis	E3GB18_ENTCS Fe/S biogenesis protein NfuA OS=Enterobacter cloacae (strain SCF1) GN=nfuA PE=3 SV=1	IscR-regulated protein YhgI [Enterobacter cloacae SCF1]	GO:0003674,GO:0003676,GO:0003677,GO:0003824,GO:0004133,GO:0004134,GO:0005488,GO:0005575,GO:0005975,GO:0008150,GO:0008152,GO:0016740,GO:0016757,GO:0016758,GO:0019012,GO:0019013,GO:0019028,GO:0044238,GO:0044423,GO:0071704,GO:0097159,GO:1901363
LSJC7GL003116	717.81	330.01	1.1211	2.6184e-28	3.351e-27	3	122286..124376(-)	2091	696	0.63	NO	COG1640	4-alpha-glucanotransferase	[G] Carbohydrate transport and metabolism ;	K00705	malQ 4-alpha-glucanotransferase 2.4.1.25 Metabolism; Carbohydrate Metabolism; Starch and sucrose metabolism [PATH:ko00500]	sp|P15977|MALQ_ECOLI 4-alpha-glucanotransferase OS=Escherichia coli (strain K12) GN=malQ PE=3 SV=2//0	IPR003385; Glycoside hydrolase, family 77	F5S2Z0_9ENTR 4-alpha-glucanotransferase OS=Enterobacter hormaechei ATCC 49162 GN=malQ PE=4 SV=1	4-alpha-glucanotransferase [Enterobacter hormaechei ATCC 49162]	GO:0003674,GO:0003824,GO:0004645,GO:0005975,GO:0008150,GO:0008152,GO:0016740,GO:0016757,GO:0016758,GO:0044238,GO:0071704
LSJC7GL003117	1226.66	289.544	2.0829	1.9703e-124	7.9524e-123	3	124389..126791(-)	2403	800	0.59	YES	COG0058	Glucan phosphorylase	[G] Carbohydrate transport and metabolism ;	K00688	E2.4.1.1, glgP, PYG starch phosphorylase 2.4.1.1 Metabolism; Carbohydrate Metabolism; Starch and sucrose metabolism [PATH:ko00500] Organismal Systems; Endocrine System; Insulin signaling pathway [PATH:ko04910]	sp|P00490|PHSM_ECOLI Maltodextrin phosphorylase OS=Escherichia coli (strain K12) GN=malP PE=1 SV=7//0	IPR000811; Glycosyl transferase, family 35	F5VND1_ENTSA Phosphorylase OS=Cronobacter sakazakii E899 GN=CSE899_13784 PE=3 SV=1	maltodextrin phosphorylase [Cronobacter sakazakii E899]	GO:0003674,GO:0003824,GO:0004645,GO:0005575,GO:0005576,GO:0005975,GO:0006139,GO:0006351,GO:0006355,GO:0006725,GO:0006807,GO:0008150,GO:0008152,GO:0009058,GO:0009059,GO:0009889,GO:0009891,GO:0009893,GO:0009987,GO:0010467,GO:0010468,GO:0010556,GO:0010557,GO:0010604,GO:0010628,GO:0016070,GO:0016740,GO:0016757,GO:0016758,GO:0018130,GO:0018995,GO:0019219,GO:0019222,GO:0019438,GO:0031323,GO:0031325,GO:…
LSJC7GL003126	75.0003	502.695	-2.7447	3.2325e-84	9.218e-83	3	135321..137768(-)	2448	815	0.56	NO	COG0058	Glucan phosphorylase	[G] Carbohydrate transport and metabolism ;	K00688	E2.4.1.1, glgP, PYG starch phosphorylase 2.4.1.1 Metabolism; Carbohydrate Metabolism; Starch and sucrose metabolism [PATH:ko00500] Organismal Systems; Endocrine System; Insulin signaling pathway [PATH:ko04910]	sp|P0AC87|PHSG_SHIFL Glycogen phosphorylase OS=Shigella flexneri GN=glgP PE=3 SV=1//0	IPR000811; Glycosyl transferase, family 35	F5S2Z8_9ENTR Phosphorylase OS=Enterobacter hormaechei ATCC 49162 GN=glgP2 PE=3 SV=1	glycogen phosphorylase [Enterobacter hormaechei ATCC 49162]	GO:0008150,GO:0008152,GO:0009058
LSJC7GL003127	54.7172	179.629	-1.715	7.5573e-19	7.1064e-18	3	137788..139221(-)	1434	477	0.62	NO	COG0297	Glycogen synthase	[G] Carbohydrate transport and metabolism ;	K00703	E2.4.1.21, glgA starch synthase 2.4.1.21 Metabolism; Carbohydrate Metabolism; Starch and sucrose metabolism [PATH:ko00500] Metabolism; Glycan Biosynthesis and Metabolism; Glycosyltransferases [BR:ko01003]	sp|A7MGE0|GLGA_CROS8 Glycogen synthase OS=Cronobacter sakazakii (strain ATCC BAA-894) GN=glgA PE=3 SV=1//0	IPR001296; Glycosyl transferase, family 1	C9Y2B3_CROTZ Glycogen synthase OS=Cronobacter turicensis (strain DSM 18703 / LMG 23827 / z3032) GN=glgA PE=3 SV=1	glgA gene product [Cronobacter turicensis z3032]	GO:0003674,GO:0003824,GO:0008150,GO:0008152,GO:0009058,GO:0016740,GO:0016772,GO:0016779
LSJC7GL003128	47.9955	168.277	-1.8099	6.5221e-19	6.1996e-18	3	139307..140590(-)	1284	427	0.6	NO	COG0448	ADP-glucose pyrophosphorylase	[G] Carbohydrate transport and metabolism ;	K00975	glgC glucose-1-phosphate adenylyltransferase 2.7.7.27 Metabolism; Carbohydrate Metabolism; Starch and sucrose metabolism [PATH:ko00500] Metabolism; Carbohydrate Metabolism; Amino sugar and nucleotide sugar metabolism [PATH:ko00520]	sp|A7MGF4|GLGC_CROS8 Glucose-1-phosphate adenylyltransferase OS=Cronobacter sakazakii (strain ATCC BAA-894) GN=glgC PE=3 SV=1//0	IPR005835; Nucleotidyl transferase	F5VQ23_ENTSA Glucose-1-phosphate adenylyltransferase OS=Cronobacter sakazakii E899 GN=glgC PE=3 SV=1	glucose-1-phosphate adenylyltransferase [Cronobacter sakazakii E899]	GO:0003674,GO:0003824,GO:0004553,GO:0005488,GO:0005575,GO:0005576,GO:0005975,GO:0008150,GO:0008152,GO:0016787,GO:0016798,GO:0018995,GO:0030430,GO:0033643,GO:0033646,GO:0043167,GO:0043169,GO:0043245,GO:0043656,GO:0043657,GO:0044215,GO:0044216,GO:0044217,GO:0044238,GO:0044421,GO:0071704
LSJC7GL003129	62.2644	258.025	-2.051	1.4934e-32	2.1064e-31	3	140601..142580(-)	1980	659	0.62	YES	COG1523	Type	[II] secretory pathway, pullulanase PulA and related glycosidases G Carbohydrate transport and metabolism ;	K02438	glgX glycogen operon protein GlgX 3.2.1.- Unclassified; Metabolism; Carbohydrate metabolism	sp|B4SVN4|GLGX_SALNS Glycogen debranching enzyme OS=Salmonella newport (strain SL254) GN=glgX PE=3 SV=1//0	IPR004193; Glycoside hydrolase, family 13, N-terminal	D2TLK9_CITRI Glycogen debranching enzyme OS=Citrobacter rodentium (strain ICC168) GN=glgX PE=3 SV=1	glgX gene product [Citrobacter rodentium ICC168]	GO:0000271,GO:0003674,GO:0003824,GO:0004553,GO:0005488,GO:0005575,GO:0005975,GO:0005976,GO:0006073,GO:0008150,GO:0008152,GO:0009058,GO:0009059,GO:0009250,GO:0009987,GO:0016020,GO:0016021,GO:0016051,GO:0016740,GO:0016757,GO:0016758,GO:0016787,GO:0016798,GO:0031224,GO:0033692,GO:0034637,GO:0034645,GO:0043167,GO:0043169,GO:0043170,GO:0044042,GO:0044237,GO:0044238,GO:0044249,GO:0044260,GO:0044262,GO:…
LSJC7GL003130	112.383	716.647	-2.6728	3.287e-116	1.2319e-114	3	142571..144766(-)	2196	731	0.59	YES	COG0296	1,4-alpha-glucan branching enzyme	[G] Carbohydrate transport and metabolism ;	K00700	E2.4.1.18, glgB 1,4-alpha-glucan branching enzyme 2.4.1.18 Metabolism; Carbohydrate Metabolism; Starch and sucrose metabolism [PATH:ko00500]	sp|Q8FCR7|GLGB_ECOL6 1,4-alpha-glucan branching enzyme GlgB OS=Escherichia coli O6:H1 (strain CFT073 / ATCC 700928 / UPEC) GN=glgB PE=3 SV=1//0	IPR004193; Glycoside hydrolase, family 13, N-terminal	G9Z0S1_9ENTR 1,4-alpha-glucan branching enzyme GlgB OS=Yokenella regensburgei ATCC 43003 GN=glgB PE=3 SV=1	1,4-alpha-glucan branching enzyme [Yokenella regensburgei ATCC 43003]	GO:0003674,GO:0003824,GO:0004175,GO:0004222,GO:0005488,GO:0005509,GO:0005575,GO:0005576,GO:0005615,GO:0006508,GO:0008150,GO:0008152,GO:0008233,GO:0008237,GO:0008270,GO:0016787,GO:0019538,GO:0031012,GO:0043167,GO:0043169,GO:0043170,GO:0044238,GO:0044421,GO:0046872,GO:0046914,GO:0070011,GO:0071704
LSJC7GL003164	63.3258	410.009	-2.6948	7.9115e-68	1.9581e-66	3	177099..178529(-)	1431	476	0.54	YES	COG2931	RTX toxins and related Ca2+-binding proteins	[Q] Secondary metabolites biosynthesis, transport and catabolism ;	K01406	E3.4.24.40 serralysin 3.4.24.40 Metabolism; Enzyme Families; Peptidases [BR:ko01002]	sp|P07268|PRZN_SERME Serralysin OS=Serratia marcescens (strain ATCC 21074 / E-15) PE=1 SV=2//0	IPR001343; Haemolysin-type calcium-binding repeat	E5BAH7_ERWAM Zinc-binding metalloprotease PrtA OS=Erwinia amylovora ATCC BAA-2158 GN=prtA PE=4 SV=1	zinc-binding metalloprotease PrtA [Erwinia amylovora ATCC BAA-2158]
LSJC7GL003185	322.997	136.358	1.2441	4.7222e-16	3.9581e-15	3	196852..197409(+)	558	185	0.58	NO						sp|P0AEE2|DCRB_SHIFL Protein DcrB OS=Shigella flexneri GN=dcrB PE=3 SV=1//4.73016e-93		G9SCC6_CITFR Protein dcrB OS=Citrobacter freundii 4_7_47CFAA GN=HMPREF9428_03928 PE=4 SV=1	protein dcrB [Citrobacter freundii 4_7_47CFAA]	GO:0000105,GO:0003674,GO:0003824,GO:0004152,GO:0004497,GO:0004789,GO:0006040,GO:0006050,GO:0006051,GO:0006082,GO:0006139,GO:0006213,GO:0006220,GO:0006221,GO:0006222,GO:0006351,GO:0006355,GO:0006520,GO:0006547,GO:0006725,GO:0006753,GO:0006766,GO:0006767,GO:0006772,GO:0006790,GO:0006793,GO:0006796,GO:0006807,GO:0008150,GO:0008152,GO:0008652,GO:0009058,GO:0009059,GO:0009110,GO:0009116,GO:0009117,GO:…
LSJC7GL003189	78.1843	27.512	1.5068	2.6881e-06	1.1695e-05	3	201136..202155(+)	1020	339	0.65	NO	COG2070	Dioxygenases related to 2-nitropropane dioxygenase	[R] General function prediction only ;	K00459	E1.13.12.16 nitronate monooxygenase 1.13.12.16 Metabolism; Energy Metabolism; Nitrogen metabolism [PATH:ko00910]	sp|Q49W60|2NPD_STAS1 Probable nitronate monooxygenase OS=Staphylococcus saprophyticus subsp. saprophyticus (strain ATCC 15305 / DSM 20229) GN=SSP1854 PE=3 SV=1//2.37016e-48	IPR004136; 2-nitropropane dioxygenase, NPD	F6AKW2_DELSC 2-nitropropane dioxygenase NPD (Precursor) OS=Delftia sp. (strain Cs1-4) GN=DelCs14_0282 PE=4 SV=1	2-nitropropane dioxygenase NPD [Delftia sp. Cs1-4]	GO:0003674,GO:0003824,GO:0004175,GO:0004222,GO:0004312,GO:0004315,GO:0005575,GO:0006082,GO:0006508,GO:0006629,GO:0006631,GO:0006633,GO:0007049,GO:0008150,GO:0008152,GO:0008233,GO:0008237,GO:0008610,GO:0009058,GO:0009987,GO:0016020,GO:0016021,GO:0016053,GO:0016740,GO:0016746,GO:0016747,GO:0016787,GO:0019538,GO:0019752,GO:0031224,GO:0032787,GO:0043170,GO:0043436,GO:0044237,GO:0044238,GO:0044249,GO:…
LSJC7GL003200	22.5237	50.7503	-1.172	0.00028384	0.00088757	3	211883..214408(-)	2526	841	0.57	NO	COG0304	3-oxoacyl-(acyl-carrier-protein) synthase	[IQ] Lipid transport and metabolism ; Secondary metabolites biosynthesis, transport and catabolism ;	K09458	fabF 3-oxoacyl-[acyl-carrier-protein] synthase II 2.3.1.179 Metabolism; Lipid Metabolism; Fatty acid biosynthesis [PATH:ko00061] Metabolism; Lipid Metabolism; Lipid biosynthesis proteins [BR:ko01004]	sp|P06230|NODE_RHIME Nodulation protein E OS=Rhizobium meliloti (strain 1021) GN=nodE PE=3 SV=1//1.74756e-11	IPR000794; Beta-ketoacyl synthase	D6I5V8_ECOLX Beta-ketoacyl-[acyl carrier protein] synthase OS=Escherichia coli B185 GN=ECDG_00876 PE=3 SV=1	beta-ketoacyl-[acyl carrier protein] synthase [Escherichia coli B185]	GO:0003674,GO:0003824,GO:0004047,GO:0005575,GO:0005576,GO:0005622,GO:0005623,GO:0005634,GO:0005737,GO:0006082,GO:0006139,GO:0006259,GO:0006260,GO:0006520,GO:0006544,GO:0006546,GO:0006725,GO:0006807,GO:0008150,GO:0008152,GO:0008168,GO:0009056,GO:0009058,GO:0009059,GO:0009063,GO:0009069,GO:0009071,GO:0009405,GO:0009987,GO:0016054,GO:0016740,GO:0016741,GO:0019752,GO:0034641,GO:0034645,GO:0043170,GO:…
LSJC7GL003201	20.8727	72.7866	-1.8021	5.6827e-09	3.1586e-08	3	214576..215736(-)	1161	386	0.56	YES	COG0404	Glycine cleavage system	[T] protein (aminomethyltransferase) E Amino acid transport and metabolism ;			sp|Q8RCV9|GCST_THETN Aminomethyltransferase OS=Thermoanaerobacter tengcongensis (strain DSM 15242 / JCM 11007 / NBRC 100824 / MB4) GN=gcvT PE=3 SV=1//2.97646e-34	IPR006222; Glycine cleavage T-protein, N-terminal	E6WDJ4_PANSA Glycine cleavage T protein (Aminomethyl transferase) OS=Pantoea sp. (strain At-9b) GN=Pat9b_1703 PE=3 SV=1	glycine cleavage T protein [Pantoea sp. At-9b]
LSJC7GL003222	105.779	260.963	-1.3028	7.091e-19	6.6919e-18	3	236202..236483(-)	282	93	0.56	NO				K06144	uspB universal stress protein B -- Unclassified; Genetic Information Processing; Others	sp|A6TFB2|USPB_KLEP7 Universal stress protein B OS=Klebsiella pneumoniae subsp. pneumoniae (strain ATCC 700721 / MGH 78578) GN=uspB PE=3 SV=1//1.12591e-56	IPR019598; Universal stress protein B	G8W700_KLEOK Universal stress protein B OS=Klebsiella oxytoca (strain ATCC 8724 / DSM 4798 / JCM 20051 / NBRC 3318 / NRRL B-199 / KCTC 1686) GN=uspB PE=3 SV=1	universal stress protein UspB [Klebsiella oxytoca KCTC 1686]	GO:0006950,GO:0008150,GO:0050896
LSJC7GL003223	3671.48	8542.34	-1.2183	0	0	3	236944..237381(+)	438	145	0.51	NO	COG0589	Universal stress protein UspA and related nucleotide-binding proteins	[T] Signal transduction mechanisms ;	K06149	uspA universal stress protein A -- Unclassified; Cellular Processes and Signaling; Signal transduction mechanisms	sp|P0AED4|USPA_SHISO Universal stress protein A OS=Shigella sonnei GN=uspA PE=3 SV=2//3.91939e-99	IPR006016; UspA	D2TKN8_CITRI Universal stress protein A OS=Citrobacter rodentium (strain ICC168) GN=uspA PE=4 SV=1	uspA gene product [Citrobacter rodentium ICC168]	GO:0003674,GO:0003824,GO:0004175,GO:0004222,GO:0006508,GO:0006950,GO:0006952,GO:0008150,GO:0008152,GO:0008233,GO:0008237,GO:0016787,GO:0019538,GO:0043170,GO:0044238,GO:0050896,GO:0070011,GO:0071704
LSJC7GL003227	911.915	354.317	1.3639	2.5214e-49	4.864e-48	3	240556..242598(-)	2043	680	0.6	YES	COG0339	Zn-dependent oligopeptidases	[E] Amino acid transport and metabolism ;	K01414	prlC oligopeptidase A 3.4.24.70 Metabolism; Enzyme Families; Peptidases [BR:ko01002]	sp|P27298|OPDA_ECOLI Oligopeptidase A OS=Escherichia coli (strain K12) GN=prlC PE=3 SV=3//0	IPR001567; Peptidase M3A/M3B	A8AR84_CITK8 Putative uncharacterized protein OS=Citrobacter koseri (strain ATCC BAA-895 / CDC 4225-83 / SGSC4696) GN=CKO_04954 PE=3 SV=1	oligopeptidase A [Citrobacter koseri ATCC BAA-895]	GO:0000271,GO:0003674,GO:0005488,GO:0005515,GO:0005575,GO:0005975,GO:0005976,GO:0006073,GO:0008150,GO:0008152,GO:0009058,GO:0009059,GO:0009250,GO:0009987,GO:0016020,GO:0016051,GO:0019867,GO:0030243,GO:0030244,GO:0033692,GO:0034637,GO:0034645,GO:0043170,GO:0044042,GO:0044237,GO:0044238,GO:0044249,GO:0044260,GO:0044262,GO:0044264,GO:0044723,GO:0051273,GO:0051274,GO:0071704,GO:1901576
LSJC7GL003246	204.482	513.78	-1.3292	1.4853e-36	2.2655e-35	3	264798..268268(-)	3471	1156	0.62	YES	COG0457	FOG: TPR repeat	[R] General function prediction only ;			sp|Q8ZLB8|BCSC_SALTY Cellulose synthase operon protein C OS=Salmonella typhimurium (strain LT2 / SGSC1412 / ATCC 700720) GN=bcsC PE=3 SV=3//0	IPR008410; Cellulose synthase operon C, C-terminal	F5RQX1_9ENTR Cellulose synthase subunit BcsC OS=Enterobacter hormaechei ATCC 49162 GN=bcsC PE=4 SV=1	cellulose synthase subunit BcsC [Enterobacter hormaechei ATCC 49162]	GO:0003674,GO:0003824,GO:0004553,GO:0005975,GO:0008150,GO:0008152,GO:0016787,GO:0016798,GO:0044238,GO:0071704
LSJC7GL003247	59.9059	152.651	-1.3495	3.5131e-12	2.4254e-11	3	268250..269365(-)	1116	371	0.59	NO	COG3405	Endoglucanase	[Y] G Carbohydrate transport and metabolism ;	K01179	E3.2.1.4 endoglucanase 3.2.1.4 Metabolism; Carbohydrate Metabolism; Starch and sucrose metabolism [PATH:ko00500]	sp|Q8X5L9|GUN_ECO57 Endoglucanase OS=Escherichia coli O157:H7 GN=bcsZ PE=3 SV=1//2.1488e-163	IPR002037; Glycoside hydrolase, family 8	D2ZJ34_9ENTR Endoglucanase OS=Enterobacter cancerogenus ATCC 35316 GN=ENTCAN_08527 PE=4 SV=1	endoglucanase [Enterobacter cancerogenus ATCC 35316]	GO:0003674,GO:0003824,GO:0004347,GO:0004476,GO:0005575,GO:0006011,GO:0006139,GO:0006725,GO:0006753,GO:0006793,GO:0006796,GO:0006807,GO:0008150,GO:0008152,GO:0009117,GO:0009225,GO:0009987,GO:0016020,GO:0016853,GO:0016860,GO:0016861,GO:0019637,GO:0034641,GO:0044237,GO:0044238,GO:0044281,GO:0044710,GO:0046483,GO:0055086,GO:0071704,GO:1901135,GO:1901360
LSJC7GL003248	224.411	468.238	-1.0611	1.0504e-24	1.2033e-23	3	269358..271775(-)	2418	805	0.59	NO						sp|P37652|BCSB_ECOLI Cyclic di-GMP-binding protein OS=Escherichia coli (strain K12) GN=bcsB PE=1 SV=2//0	IPR003920; Cellulose synthase, subunit B	A4WFV4_ENT38 Cellulose synthase, subunit B (Precursor) OS=Enterobacter sp. (strain 638) GN=Ent638_3929 PE=4 SV=1	cellulose synthase regulator protein [Enterobacter sp. 638]	GO:0003674,GO:0005215,GO:0005575,GO:0005623,GO:0006810,GO:0008150,GO:0009279,GO:0015267,GO:0015288,GO:0016020,GO:0016021,GO:0019867,GO:0022803,GO:0022829,GO:0022857,GO:0030312,GO:0030313,GO:0031224,GO:0031975,GO:0044425,GO:0044462,GO:0044464,GO:0051179,GO:0051234,GO:0071944
LSJC7GL003266	241.275	118.462	1.0263	3.6908e-09	2.1141e-08	3	291774..292475(+)	702	233	0.52	NO	COG3637	Opacity protein and related surface antigens	[M] Cell wall/membrane/envelope biogenesis ;			sp|Q8ZRJ9|PAGN_SALTY Outer membrane protein PagN OS=Salmonella typhimurium (strain LT2 / SGSC1412 / ATCC 700720) GN=pagN PE=1 SV=1//2.26664e-74	IPR011250; Outer membrane protein, beta-barrel	A9MNT0_SALAR Putative uncharacterized protein OS=Salmonella arizonae (strain ATCC BAA-731 / CDC346-86 / RSK2980) GN=SARI_02706 PE=4 SV=1	adhesin/invasin PagN [Salmonella enterica subsp. arizonae serovar 62:z4,z23:-- str. RSK2980]	GO:0000166,GO:0001882,GO:0001883,GO:0003674,GO:0003676,GO:0003723,GO:0003724,GO:0003824,GO:0003924,GO:0004386,GO:0005488,GO:0005524,GO:0005525,GO:0006810,GO:0008150,GO:0015833,GO:0016462,GO:0016787,GO:0016817,GO:0016818,GO:0016887,GO:0017076,GO:0017111,GO:0019001,GO:0030554,GO:0032549,GO:0032550,GO:0032553,GO:0032555,GO:0032559,GO:0032561,GO:0035639,GO:0036094,GO:0042886,GO:0043167,GO:0043168,GO:…
LSJC7GL003267	28.4199	102.97	-1.8572	1.6367e-12	1.142e-11	3	292618..293631(-)	1014	337	0.6	NO	COG4608	ABC-type oligopeptide transport system, ATPase component	[E] Amino acid transport and metabolism ;	K12372	dppF dipeptide transport system ATP-binding protein -- Environmental Information Processing; Membrane Transport; Transporters [BR:ko02000] Environmental Information Processing; Membrane Transport; ABC transporters [PATH:ko02010]	sp|P37313|DPPF_ECOLI Dipeptide transport ATP-binding protein DppF OS=Escherichia coli (strain K12) GN=dppF PE=3 SV=1//0	IPR003439; ABC transporter-like	E7USU0_SALTY Dipeptide transport ATP-binding protein DppF OS=Salmonella enterica subsp. enterica serovar Typhimurium str. TN061786 GN=SEE_00239 PE=3 SV=1	Dipeptide transport ATP-binding protein DppF [Salmonella enterica subsp. enterica serovar Typhimurium str. TN061786]	GO:0000166,GO:0001882,GO:0001883,GO:0003674,GO:0003824,GO:0004672,GO:0004674,GO:0004675,GO:0004871,GO:0004872,GO:0004888,GO:0005488,GO:0005524,GO:0005575,GO:0006464,GO:0006468,GO:0006793,GO:0006796,GO:0006810,GO:0008150,GO:0008152,GO:0009987,GO:0015833,GO:0016020,GO:0016301,GO:0016310,GO:0016462,GO:0016740,GO:0016772,GO:0016773,GO:0016787,GO:0016817,GO:0016818,GO:0016887,GO:0017076,GO:0017111,GO:…
LSJC7GL003268	23.585	59.2977	-1.3301	1.775e-05	6.8482e-05	3	293618..294610(-)	993	330	0.61	NO	COG0444	ABC-type dipeptide/oligopeptide/nickel transport system, ATPase component	[EP] Amino acid transport and metabolism ; Inorganic ion transport and metabolism ;	K12371	dppD dipeptide transport system ATP-binding protein -- Environmental Information Processing; Membrane Transport; Transporters [BR:ko02000] Environmental Information Processing; Membrane Transport; ABC transporters [PATH:ko02010]	sp|P0AAG2|DPPD_SHIFL Dipeptide transport ATP-binding protein DppD OS=Shigella flexneri GN=dppD PE=3 SV=1//0	IPR003439; ABC transporter-like	H5V1E7_ESCHE Dipeptide ABC transporter ATP-binding protein DppD OS=Escherichia hermannii NBRC 105704 GN=dppD PE=4 SV=1	dipeptide ABC transporter ATP-binding protein DppD [Escherichia hermannii NBRC 105704]	GO:0000160,GO:0000166,GO:0001882,GO:0001883,GO:0003674,GO:0003824,GO:0004672,GO:0004673,GO:0005215,GO:0005488,GO:0005524,GO:0005575,GO:0006464,GO:0006468,GO:0006793,GO:0006796,GO:0006810,GO:0006811,GO:0007154,GO:0007165,GO:0008150,GO:0008152,GO:0009987,GO:0016020,GO:0016301,GO:0016310,GO:0016740,GO:0016772,GO:0016773,GO:0016775,GO:0017076,GO:0018106,GO:0018193,GO:0018202,GO:0019538,GO:0023052,GO:…
LSJC7GL003269	23.585	51.6851	-1.1319	0.00035389	0.0010897	3	294621..295523(-)	903	300	0.61	YES	COG1173	ABC-type dipeptide/oligopeptide/nickel transport systems, permease components	[EP] Amino acid transport and metabolism ; Inorganic ion transport and metabolism ;	K12370	dppC dipeptide transport system permease protein -- Environmental Information Processing; Membrane Transport; Transporters [BR:ko02000] Environmental Information Processing; Membrane Transport; ABC transporters [PATH:ko02010]	sp|P0AEG1|DPPC_ECOLI Dipeptide transport system permease protein DppC OS=Escherichia coli (strain K12) GN=dppC PE=1 SV=1//1.89323e-161	IPR000515; Binding-protein-dependent transport systems inner membrane component	A9MLH8_SALAR Putative uncharacterized protein OS=Salmonella arizonae (strain ATCC BAA-731 / CDC346-86 / RSK2980) GN=SARI_04004 PE=3 SV=1	dipeptide transporter [Salmonella enterica subsp. arizonae serovar 62:z4,z23:-- str. RSK2980]	GO:0003674,GO:0005215,GO:0005575,GO:0006810,GO:0008150,GO:0016020,GO:0051179,GO:0051234
LSJC7GL003270	23.4671	50.4832	-1.1052	0.00052039	0.001555	3	295533..296570(-)	1038	345	0.58	NO	COG0601	ABC-type dipeptide/oligopeptide/nickel transport systems, permease components	[EP] Amino acid transport and metabolism ; Inorganic ion transport and metabolism ;	K12369	dppB dipeptide transport system permease protein -- Environmental Information Processing; Membrane Transport; Transporters [BR:ko02000] Environmental Information Processing; Membrane Transport; ABC transporters [PATH:ko02010]	sp|P0AEF8|DPPB_ECOLI Dipeptide transport system permease protein DppB OS=Escherichia coli (strain K12) GN=dppB PE=1 SV=1//0	IPR000515; Binding-protein-dependent transport systems inner membrane component	H3N3T0_KLEOX Dipeptide transport system permease dppB OS=Klebsiella oxytoca 10-5250 GN=HMPREF9694_02989 PE=4 SV=1	dipeptide transport system permease dppB [Klebsiella oxytoca 10-5242]	GO:0003674,GO:0005215,GO:0006810,GO:0008150,GO:0051179,GO:0051234
LSJC7GL003271	276.063	559.321	-1.0187	1.3429e-27	1.6938e-26	3	296758..298368(-)	1611	536	0.55	NO	COG0747	ABC-type dipeptide transport system, periplasmic component	[E] Amino acid transport and metabolism ;	K12368	dppA dipeptide transport system substrate-binding protein -- Environmental Information Processing; Membrane Transport; Transporters [BR:ko02000] Environmental Information Processing; Membrane Transport; ABC transporters [PATH:ko02010] Cellular Processes; Cell Motility; Bacterial chemotaxis [PATH:ko02030]	sp|P23847|DPPA_ECOLI Periplasmic dipeptide transport protein OS=Escherichia coli (strain K12) GN=dppA PE=1 SV=1//0	IPR000914; Bacterial extracellular solute-binding protein, family 5	H1RAF9_SALMO Dipeptide ABC transporter periplasmic dipeptide-binding protein OS=Salmonella enterica subsp. enterica serovar Montevideo str. IA_2010008286 GN=SEEM8286_03212 PE=4 SV=1	dipeptide ABC transporter periplasmic dipeptide-binding protein [Salmonella enterica subsp. enterica serovar Montevideo str. CT_02035278]	GO:0001071,GO:0003674,GO:0003700,GO:0005575,GO:0005622,GO:0005623,GO:0006139,GO:0006351,GO:0006355,GO:0006725,GO:0006807,GO:0008150,GO:0008152,GO:0009058,GO:0009059,GO:0009889,GO:0009987,GO:0010467,GO:0010468,GO:0010556,GO:0016070,GO:0018130,GO:0019219,GO:0019222,GO:0019438,GO:0031323,GO:0031326,GO:0032774,GO:0034641,GO:0034645,GO:0034654,GO:0043170,GO:0044237,GO:0044238,GO:0044249,GO:0044260,GO:…
LSJC7GL003280	70.5192	33.789	1.0615	0.0010041	0.0028449	3	305876..306895(+)	1020	339	0.6	NO	COG1609	Transcriptional regulators	[K] Transcription ;	K02525	kdgR LacI family transcriptional regulator, kdg operon repressor -- Genetic Information Processing; Transcription; Transcription factors [BR:ko03000]	sp|P50844|KDGR_BACSU HTH-type transcriptional regulator KdgR OS=Bacillus subtilis (strain 168) GN=kdgR PE=1 SV=1//1.51277e-79	IPR000843; Transcription regulator HTH, LacI	F5S383_9ENTR Transcriptional regulator PtxS OS=Enterobacter hormaechei ATCC 49162 GN=ptxS PE=4 SV=1	transcriptional regulator PtxS [Enterobacter hormaechei ATCC 49162]	GO:0003674,GO:0005488,GO:0005515
LSJC7GL003282	592.22	1189.16	-1.0057	9.6713e-56	2.0137e-54	3	307768..308697(+)	930	309	0.6	YES	COG0524	Sugar kinases, ribokinase family	[G] Carbohydrate transport and metabolism ;	K00874	kdgK 2-dehydro-3-deoxygluconokinase 2.7.1.45 Metabolism; Carbohydrate Metabolism; Pentose phosphate pathway [PATH:ko00030] Metabolism; Carbohydrate Metabolism; Pentose and glucuronate interconversions [PATH:ko00040]	sp|P50845|KDGK_BACSU 2-dehydro-3-deoxygluconokinase OS=Bacillus subtilis (strain 168) GN=kdgK PE=2 SV=1//8.31536e-85	IPR002173; Carbohydrate/puine kinase, PfkB, conserved site	G0E7S5_ENTAK Putative kinase OS=Enterobacter aerogenes (strain ATCC 13048 / DSM 30053 / JCM 1235 / KCTC 2190 / NBRC 13534 / NCIMB 10102 / NCTC 10006) GN=EAE_06050 PE=4 SV=1	putative kinase [Enterobacter aerogenes KCTC 2190]	GO:0001071,GO:0003674,GO:0003676,GO:0003677,GO:0003700,GO:0005488,GO:0006139,GO:0006351,GO:0006355,GO:0006725,GO:0006807,GO:0008150,GO:0008152,GO:0009058,GO:0009059,GO:0009889,GO:0009987,GO:0010467,GO:0010468,GO:0010556,GO:0016070,GO:0018130,GO:0019219,GO:0019222,GO:0019438,GO:0031323,GO:0031326,GO:0032774,GO:0034641,GO:0034645,GO:0034654,GO:0043170,GO:0043565,GO:0044237,GO:0044238,GO:0044249,GO:…
LSJC7GL003288	101.062	217.558	-1.1062	5.648e-13	4.0708e-12	3	315647..315934(+)	288	95	0.53	NO	COG2944	Predicted transcriptional regulator	[K] Transcription ;	K07726	K07726 putative transcriptional regulator -- Genetic Information Processing; Transcription; Transcription factors [BR:ko03000]	sp|P0A9V5|YIAG_ECOLI Uncharacterized HTH-type transcriptional regulator YiaG OS=Escherichia coli (strain K12) GN=yiaG PE=4 SV=1//1.41293e-18	IPR010982; Lambda repressor-like, DNA-binding	B7LTH0_ESCF3 Putative transcriptional regulator OS=Escherichia fergusonii (strain ATCC 35469 / DSM 13698 / CDC 0568-73) GN=yiaG PE=4 SV=1	transcriptional regulator [Escherichia fergusonii ATCC 35469]	GO:0000150,GO:0000988,GO:0000990,GO:0000996,GO:0001071,GO:0003674,GO:0003676,GO:0003677,GO:0003700,GO:0003824,GO:0005488,GO:0005575,GO:0005622,GO:0005623,GO:0006139,GO:0006259,GO:0006310,GO:0006351,GO:0006352,GO:0006355,GO:0006725,GO:0006807,GO:0006950,GO:0006952,GO:0008150,GO:0008152,GO:0009058,GO:0009059,GO:0009607,GO:0009617,GO:0009889,GO:0009987,GO:0010467,GO:0010468,GO:0010556,GO:0016070,GO:…
LSJC7GL003292	42.6889	16.0264	1.4134	0.0010007	0.0028414	3	319181..320227(+)	1047	348	0.6	YES	COG1609	Transcriptional regulators	[K] Transcription ;	K03487	ascG LacI family transcriptional regulator, asc operon repressor -- Genetic Information Processing; Transcription; Transcription factors [BR:ko03000]	sp|P24242|ASCG_ECOLI HTH-type transcriptional regulator AscG OS=Escherichia coli (strain K12) GN=ascG PE=1 SV=4//4.79969e-164	IPR000843; Transcription regulator HTH, LacI	A4WDS1_ENT38 Transcriptional regulator, LacI family OS=Enterobacter sp. (strain 638) GN=Ent638_3187 PE=4 SV=1	LacI family transcriptional regulator [Enterobacter sp. 638]	GO:0000270,GO:0003674,GO:0003824,GO:0004040,GO:0006022,GO:0006026,GO:0006027,GO:0006807,GO:0008150,GO:0008152,GO:0009056,GO:0009057,GO:0009253,GO:0016787,GO:0016810,GO:0016811,GO:0030203,GO:0043170,GO:0071704,GO:1901135,GO:1901136,GO:1901564,GO:1901565,GO:1901575
LSJC7GL003300	398.351	143.303	1.475	2.1833e-25	2.5685e-24	3	326510..327082(-)	573	190	0.54	YES	COG2992	Uncharacterized FlgJ-related protein	[R] General function prediction only ;	K03796	bax Bax protein -- Unclassified; Poorly Characterized; General function prediction only	sp|P27297|BAX_ECOLI Protein bax OS=Escherichia coli (strain K12) GN=bax PE=4 SV=3//6.66593e-105	IPR002901; Mannosyl-glycoprotein endo-beta-N-acetylglucosamidase	G2S912_ENTAL Mannosyl-glycoprotein endo-beta-N-acetylglucosamidase (Precursor) OS=Enterobacter asburiae (strain LF7a) GN=Entas_0172 PE=4 SV=1	mannosyl-glycoprotein endo-beta-N-acetylglucosamidase [Enterobacter asburiae LF7a]	GO:0003674,GO:0003824,GO:0008150,GO:0008152,GO:0016491,GO:0044710,GO:0055114
LSJC7GL003333	188.208	571.341	-1.602	1.1219e-51	2.1964e-50	3	358538..359125(+)	588	195	0.58	NO				K00123	E1.2.1.2A formate dehydrogenase, alpha subunit 1.2.1.2 Metabolism; Carbohydrate Metabolism; Glyoxylate and dicarboxylate metabolism [PATH:ko00630] Metabolism; Energy Metabolism; Methane metabolism [PATH:ko00680]	sp|P32176|FDOG_ECOLI Formate dehydrogenase-O major subunit OS=Escherichia coli (strain K12) GN=fdoG PE=1 SV=5//1.99684e-113	IPR006311; Twin-arginine translocation pathway, signal sequence	A7ML41_CROS8 Putative uncharacterized protein OS=Cronobacter sakazakii (strain ATCC BAA-894) GN=ESA_03861 PE=4 SV=1	hypothetical protein ESA_03861 [Cronobacter sakazakii ATCC BAA-894]	GO:0003674,GO:0003824,GO:0005488,GO:0008150,GO:0008152,GO:0009058,GO:0016491,GO:0016829,GO:0016840,GO:0016841,GO:0030151,GO:0043167,GO:0043169,GO:0044710,GO:0046872,GO:0046914,GO:0055114
LSJC7GL003334	447.997	2428.53	-2.4385	0	0	3	359174..361585(+)	2412	803	0.58	YES				K00123	E1.2.1.2A formate dehydrogenase, alpha subunit 1.2.1.2 Metabolism; Carbohydrate Metabolism; Glyoxylate and dicarboxylate metabolism [PATH:ko00630] Metabolism; Energy Metabolism; Methane metabolism [PATH:ko00680]	sp|P32176|FDOG_ECOLI Formate dehydrogenase-O major subunit OS=Escherichia coli (strain K12) GN=fdoG PE=1 SV=5//0	IPR006443; Formate dehydrogenase, alpha subunit, anaerobic	C4WZH3_KLEPN Formate dehydrogenase-O alpha subunit OS=Klebsiella pneumoniae subsp. pneumoniae NTUH-K2044 GN=fdoG PE=4 SV=1	formate dehydrogenase-O alpha subunit [Klebsiella pneumoniae subsp. pneumoniae NTUH-K2044]	GO:0003674,GO:0005488,GO:0009055,GO:0051536,GO:0051540
LSJC7GL003335	185.378	872.637	-2.2349	8.3528e-117	3.1759e-115	3	361598..362500(+)	903	300	0.58	YES	COG0437	Fe-S-cluster-containing hydrogenase components 1	[C] Energy production and conversion ;	K00124	E1.2.1.2B1 formate dehydrogenase, beta subunit 1.2.1.2 Metabolism; Carbohydrate Metabolism; Glyoxylate and dicarboxylate metabolism [PATH:ko00630] Metabolism; Energy Metabolism; Methane metabolism [PATH:ko00680]	sp|P0AAJ7|FDOH_SHIFL Formate dehydrogenase-O iron-sulfur subunit OS=Shigella flexneri GN=fdoH PE=3 SV=1//0	IPR001450; 4Fe-4S binding domain	G2S6M8_ENTAL Formate dehydrogenase, beta subunit OS=Enterobacter asburiae (strain LF7a) GN=Entas_4381 PE=4 SV=1	formate dehydrogenase subunit beta [Enterobacter asburiae LF7a]	GO:0003674,GO:0005575,GO:0006091,GO:0008150,GO:0008152,GO:0009055,GO:0009987,GO:0015980,GO:0016020,GO:0016021,GO:0022900,GO:0022904,GO:0031224,GO:0044237,GO:0044425,GO:0044710,GO:0045333,GO:0055114
LSJC7GL003336	333.492	1294	-1.9561	1.8363e-147	9.0898e-146	3	362497..363132(+)	636	211	0.56	NO	COG2864	Cytochrome b subunit of formate dehydrogenase	[C] Energy production and conversion ;	K00127	E1.2.1.2G formate dehydrogenase, gamma subunit 1.2.1.2 Metabolism; Carbohydrate Metabolism; Glyoxylate and dicarboxylate metabolism [PATH:ko00630] Metabolism; Energy Metabolism; Methane metabolism [PATH:ko00680]	sp|P0AEL0|FDOI_ECOLI Formate dehydrogenase, cytochrome b556(fdo) subunit OS=Escherichia coli (strain K12) GN=fdoI PE=1 SV=1//5.15329e-130	IPR006471; Formate dehydrogenase, gamma subunit	A6TG83_KLEP7 Formate dehydrogenase, cytochrome B556 (FDO) subunit OS=Klebsiella pneumoniae subsp. pneumoniae (strain ATCC 700721 / MGH 78578) GN=fdoI PE=4 SV=1	fdoI gene product [Klebsiella pneumoniae subsp. pneumoniae MGH 78578]	GO:0003674,GO:0003824,GO:0008150,GO:0008152,GO:0016740,GO:0016746,GO:0016747
LSJC7GL003349	19.6935	51.9522	-1.3995	3.1657e-05	0.00011731	3	371948..373198(-)	1251	416	0.57	YES	COG0304	3-oxoacyl-(acyl-carrier-protein) synthase	[IQ] Lipid transport and metabolism ; Secondary metabolites biosynthesis, transport and catabolism ;	K09458	fabF 3-oxoacyl-[acyl-carrier-protein] synthase II 2.3.1.179 Metabolism; Lipid Metabolism; Fatty acid biosynthesis [PATH:ko00061] Metabolism; Lipid Metabolism; Lipid biosynthesis proteins [BR:ko01004]	sp|P73283|FABF_SYNY3 3-oxoacyl-[acyl-carrier-protein] synthase 2 OS=Synechocystis sp. (strain PCC 6803 / Kazusa) GN=fabF PE=1 SV=1//5.76325e-86	IPR000794; Beta-ketoacyl synthase	D2TQT8_CITRI Putative acyl-carrier-protein (Precursor) OS=Citrobacter rodentium (strain ICC168) GN=ROD_35111 PE=3 SV=1	unnamed protein product [Citrobacter rodentium ICC168]	GO:0003674,GO:0004871,GO:0004872,GO:0004888,GO:0004930,GO:0005215,GO:0005575,GO:0006810,GO:0007154,GO:0007165,GO:0007166,GO:0007186,GO:0008150,GO:0009987,GO:0016020,GO:0016021,GO:0023052,GO:0031224,GO:0038023,GO:0044425,GO:0044699,GO:0044700,GO:0044763,GO:0050789,GO:0050794,GO:0050896,GO:0051179,GO:0051234,GO:0051716,GO:0060089,GO:0065007
LSJC7GL003350	26.8869	59.1641	-1.1378	0.00012481	0.00041501	3	373188..374585(-)	1398	465	0.56	NO						sp|P45217|Y1462_HAEIN Uncharacterized protein HI_1462 OS=Haemophilus influenzae (strain ATCC 51907 / DSM 11121 / KW20 / Rd) GN=HI_1462 PE=3 SV=1//7.09043e-29	IPR003423; Outer membrane efflux protein	D2TQT7_CITRI Cation efflux system protein (Precursor) OS=Citrobacter rodentium (strain ICC168) GN=cusC PE=4 SV=1	cusC gene product [Citrobacter rodentium ICC168]	GO:0000166,GO:0001882,GO:0001883,GO:0003674,GO:0003676,GO:0003677,GO:0003824,GO:0003924,GO:0005488,GO:0005524,GO:0005525,GO:0005575,GO:0007049,GO:0007059,GO:0008150,GO:0009987,GO:0016020,GO:0016021,GO:0016462,GO:0016787,GO:0016817,GO:0016818,GO:0016887,GO:0017076,GO:0017111,GO:0019001,GO:0030554,GO:0031224,GO:0032549,GO:0032550,GO:0032553,GO:0032555,GO:0032559,GO:0032561,GO:0035639,GO:0036094,GO:…
LSJC7GL003351	24.7643	59.5648	-1.2662	3.2552e-05	0.00012011	3	374582..376459(-)	1878	625	0.57	YES	COG1136	ABC-type antimicrobial peptide transport system, ATPase component	[V] Defense mechanisms ;	K05685	macB macrolide transport system ATP-binding/permease protein 3.6.3.- Environmental Information Processing; Membrane Transport; Transporters [BR:ko02000] Environmental Information Processing; Membrane Transport; ABC transporters [PATH:ko02010]	sp|Q3KE48|MACB2_PSEPF Macrolide export ATP-binding/permease protein MacB 2 OS=Pseudomonas fluorescens (strain Pf0-1) GN=macB2 PE=3 SV=1//0	IPR003439; ABC transporter-like	H3N1S9_KLEOX Putative uncharacterized protein OS=Klebsiella oxytoca 10-5250 GN=HMPREF9694_02122 PE=4 SV=1	hypothetical protein HMPREF9694_02122 [Klebsiella oxytoca 10-5250]
LSJC7GL003356	158.491	594.579	-1.9075	9.8547e-67	2.3719e-65	3	381555..381746(-)	192	63	0.47	YES								D4BYC2_PRORE Putative uncharacterized protein OS=Providencia rettgeri DSM 1131 GN=PROVRETT_07320 PE=4 SV=1	conserved hypothetical protein [Providencia rettgeri DSM 1131]
LSJC7GL003357	76.4154	334.551	-2.1303	1.5625e-43	2.7148e-42	3	381806..382006(-)	201	66	0.48	YES								D4BYC2_PRORE Putative uncharacterized protein OS=Providencia rettgeri DSM 1131 GN=PROVRETT_07320 PE=4 SV=1	conserved hypothetical protein [Providencia rettgeri DSM 1131]
LSJC7GL003371	6.48588	40.3331	-2.6366	6.7277e-08	3.4206e-07	4	60..383(+)	324	107	0.64	NO								F5RYC9_9ENTR Putative uncharacterized protein OS=Enterobacter hormaechei ATCC 49162 GN=HMPREF9086_2294 PE=4 SV=1	type 1 secretion target domain-containng protein, partial [Enterobacter mori LMG 25706]	GO:0003674,GO:0003824,GO:0005488,GO:0006139,GO:0006351,GO:0006353,GO:0006355,GO:0006725,GO:0006807,GO:0008150,GO:0008152,GO:0009058,GO:0009059,GO:0009889,GO:0009987,GO:0010467,GO:0010468,GO:0010556,GO:0016043,GO:0016070,GO:0016491,GO:0018130,GO:0019219,GO:0019222,GO:0019438,GO:0022411,GO:0030151,GO:0031323,GO:0031326,GO:0031554,GO:0031555,GO:0031556,GO:0032774,GO:0032984,GO:0034641,GO:0034645,GO:…
LSJC7GL003372	776.301	2216.45	-1.5136	4.789e-181	2.8554e-179	4	422..6871(+)	6450	2149	0.56	NO							IPR011049; Serralysin-like metalloprotease, C-terminal	H4PER4_ECOLX Hemolysin-type calcium-binding repeat family protein OS=Escherichia coli DEC4A GN=ECDEC4A_0392 PE=4 SV=1	exoprotein, RTX family [Escherichia coli PA40]	GO:0003674,GO:0005215,GO:0005575,GO:0006810,GO:0008150,GO:0009987,GO:0016020,GO:0044699,GO:0044763,GO:0044765,GO:0051179,GO:0051234,GO:0055085
LSJC7GL003374	69.3399	141.433	-1.0284	3.5601e-08	1.8717e-07	4	9253..10428(+)	1176	391	0.54	YES	COG0845	Membrane-fusion protein	[M] Cell wall/membrane/envelope biogenesis ;	K02022	ABC.MR.TX -- -- Unclassified; Cellular Processes and Signaling; Membrane and intracellular structural molecules	sp|Q7ANN5|PRSE_RHIME Type I secretion system membrane fusion protein PrsE OS=Rhizobium meliloti (strain 1021) GN=prsE PE=1 SV=1//2.42747e-30	IPR003997; RTX secretion protein D, Gram-negative bacteria	D5C9H7_ENTCC RtxD/HlyD/CyaD protein of type I secretion system OS=Enterobacter cloacae subsp. cloacae (strain ATCC 13047 / DSM 30054 / NBRC 13535 / NCDC 279-56) GN=ECL_02073 PE=4 SV=1	HlyD family type I secretion membrane fusion protein [Enterobacter mori LMG 25706]	GO:0003674,GO:0005215,GO:0005575,GO:0006810,GO:0008150,GO:0009987,GO:0016020,GO:0016021,GO:0022857,GO:0031224,GO:0044425,GO:0044699,GO:0044763,GO:0044765,GO:0051179,GO:0051234,GO:0055085
LSJC7GL003376	417.926	1302.68	-1.6402	4.6026e-119	1.8022e-117	4	11767..13122(-)	1356	451	0.55	NO				K08137	galP MFS transporter, SP family, galactose:H+ symporter -- Environmental Information Processing; Membrane Transport; Transporters [BR:ko02000]	sp|P0AEP1|GALP_ECOLI Galactose-proton symporter OS=Escherichia coli (strain K12) GN=galP PE=1 SV=1//0	IPR003663; Sugar/inositol transporter	F5VIQ2_ENTSA Putative uncharacterized protein OS=Cronobacter sakazakii E899 GN=CSE899_04338 PE=3 SV=1	putative galactose-proton symporter [Cronobacter sakazakii ES15]	GO:0001071,GO:0003674,GO:0003700,GO:0006139,GO:0006351,GO:0006355,GO:0006725,GO:0006807,GO:0008150,GO:0008152,GO:0009058,GO:0009059,GO:0009889,GO:0009987,GO:0010467,GO:0010468,GO:0010556,GO:0016070,GO:0018130,GO:0019219,GO:0019222,GO:0019438,GO:0031323,GO:0031326,GO:0032774,GO:0034641,GO:0034645,GO:0034654,GO:0043170,GO:0044237,GO:0044238,GO:0044249,GO:0044260,GO:0044271,GO:0046483,GO:0050789,GO:…
LSJC7GL003409	28.7737	61.8352	-1.1037	0.00012471	0.00041501	4	49102..50013(+)	912	303	0.57	NO						sp|P0AAS5|YLBF_ECOLI Uncharacterized protein YlbF OS=Escherichia coli (strain K12) GN=ylbF PE=4 SV=1//9.01011e-25	IPR021530; Protein of unknown function DUF2877	D2TTP0_CITRI Putative uncharacterized protein OS=Citrobacter rodentium (strain ICC168) GN=ROD_50731 PE=4 SV=1	unnamed protein product [Citrobacter rodentium ICC168]	GO:0001071,GO:0003674,GO:0003700,GO:0006139,GO:0006351,GO:0006355,GO:0006725,GO:0006807,GO:0008150,GO:0008152,GO:0009058,GO:0009059,GO:0009889,GO:0009987,GO:0010467,GO:0010468,GO:0010556,GO:0016070,GO:0018130,GO:0019219,GO:0019222,GO:0019438,GO:0031323,GO:0031326,GO:0032774,GO:0034641,GO:0034645,GO:0034654,GO:0043170,GO:0044237,GO:0044238,GO:0044249,GO:0044260,GO:0044271,GO:0046483,GO:0050789,GO:…
LSJC7GL003410	41.9813	85.6077	-1.028	1.8137e-05	6.9872e-05	4	50021..50824(+)	804	267	0.53	NO				K10972	allS LysR family transcriptional regulator, transcriptional activator of the allD operon -- Genetic Information Processing; Transcription; Transcription factors [BR:ko03000]	sp|P0ACR0|ALLS_ECOLI HTH-type transcriptional activator AllS OS=Escherichia coli (strain K12) GN=allS PE=1 SV=1//3.52278e-115	IPR000847; Transcription regulator HTH, LysR	A8APD0_CITK8 Putative uncharacterized protein OS=Citrobacter koseri (strain ATCC BAA-895 / CDC 4225-83 / SGSC4696) GN=CKO_04286 PE=4 SV=1	DNA-binding transcriptional activator AllS [Citrobacter koseri ATCC BAA-895]	GO:0005575,GO:0006810,GO:0008150,GO:0009987,GO:0016020,GO:0044699,GO:0044763,GO:0044765,GO:0051179,GO:0051234,GO:0055085
LSJC7GL003412	589.389	1538.67	-1.3844	5.5184e-112	2.0391e-110	4	50955..51809(+)	855	284	0.54	NO	COG0668	Small-conductance mechanosensitive channel	[M] Cell wall/membrane/envelope biogenesis ;	K03442	mscS small conductance mechanosensitive channel -- Unclassified; Cellular Processes and Signaling; Pores ion channels	sp|P0C0S3|MSCS_SHIFL Small-conductance mechanosensitive channel OS=Shigella flexneri GN=mscS PE=3 SV=1//8.68917e-128	IPR006685; Mechanosensitive ion channel MscS	H3N2C9_KLEOX Small-conductance mechanosensitive channel OS=Klebsiella oxytoca 10-5250 GN=HMPREF9694_02413 PE=4 SV=1	small-conductance mechanosensitive channel [Klebsiella oxytoca 10-5242]	GO:0001071,GO:0003674,GO:0003700,GO:0005198,GO:0006139,GO:0006351,GO:0006355,GO:0006725,GO:0006807,GO:0008150,GO:0008152,GO:0009058,GO:0009059,GO:0009889,GO:0009987,GO:0010467,GO:0010468,GO:0010556,GO:0016070,GO:0018130,GO:0019219,GO:0019222,GO:0019438,GO:0031323,GO:0031326,GO:0032774,GO:0034641,GO:0034645,GO:0034654,GO:0043170,GO:0044237,GO:0044238,GO:0044249,GO:0044260,GO:0044271,GO:0046483,GO:…
LSJC7GL003415	62.3824	29.3817	1.0862	0.001578	0.0043395	4	53705..54598(-)	894	297	0.6	YES	COG0583	Transcriptional regulator	[K] Transcription ;	K05596	iciA LysR family transcriptional regulator, chromosome initiation inhibitor -- Genetic Information Processing; Transcription; Transcription factors [BR:ko03000] Genetic Information Processing; Replication and Repair; Chromosome [BR:ko03036]	sp|A8APC5|ICIA_CITK8 Chromosome initiation inhibitor OS=Citrobacter koseri (strain ATCC BAA-895 / CDC 4225-83 / SGSC4696) GN=iciA PE=3 SV=1//0	IPR000847; Transcription regulator HTH, LysR	D5C9X2_ENTCC Chromosome initiation inhibitor OS=Enterobacter cloacae subsp. cloacae (strain ATCC 13047 / DSM 30054 / NBRC 13535 / NCDC 279-56) GN=iciA PE=3 SV=1	chromosome replication initiation inhibitor protein [Enterobacter cloacae subsp. cloacae ATCC 13047]	GO:0000988,GO:0000989,GO:0003674,GO:0003712,GO:0003824,GO:0004402,GO:0004751,GO:0005488,GO:0005575,GO:0005622,GO:0005623,GO:0005634,GO:0005975,GO:0005996,GO:0006006,GO:0006007,GO:0006098,GO:0006139,GO:0006351,GO:0006355,GO:0006725,GO:0006732,GO:0006733,GO:0006739,GO:0006740,GO:0006753,GO:0006793,GO:0006796,GO:0006807,GO:0008080,GO:0008150,GO:0008152,GO:0008270,GO:0009052,GO:0009056,GO:0009058,GO:…
LSJC7GL003416	272.879	117.527	1.2153	2.6711e-13	1.952e-12	4	54603..55424(+)	822	273	0.55	NO	COG0120	Ribose 5-phosphate isomerase	[G] Carbohydrate transport and metabolism ;	K01807	E5.3.1.6A, rpiA ribose 5-phosphate isomerase A 5.3.1.6 Metabolism; Carbohydrate Metabolism; Pentose phosphate pathway [PATH:ko00030] Metabolism; Energy Metabolism; Carbon fixation in photosynthetic organisms [PATH:ko00710]	sp|A1AFA2|RPIA_ECOK1 Ribose-5-phosphate isomerase A OS=Escherichia coli O1:K1 / APEC GN=rpiA PE=3 SV=1//3.52292e-139	IPR004788; Ribose 5-phosphate isomerase, type A	D4BGJ1_9ENTR Ribose-5-phosphate isomerase A OS=Citrobacter youngae ATCC 29220 GN=rpiA PE=3 SV=1	ribose 5-phosphate isomerase A [Citrobacter youngae ATCC 29220]	GO:0003674,GO:0003824,GO:0004047,GO:0004518,GO:0004519,GO:0004521,GO:0004526,GO:0004540,GO:0004549,GO:0005575,GO:0005622,GO:0005623,GO:0005737,GO:0006082,GO:0006139,GO:0006396,GO:0006520,GO:0006544,GO:0006546,GO:0006725,GO:0006807,GO:0008150,GO:0008152,GO:0008168,GO:0009056,GO:0009063,GO:0009069,GO:0009071,GO:0009987,GO:0010467,GO:0016054,GO:0016070,GO:0016740,GO:0016741,GO:0016787,GO:0016788,GO:…
LSJC7GL003425	243.044	503.095	-1.0496	4.9369e-26	5.9963e-25	4	63162..64256(+)	1095	364	0.57	YES	COG0404	Glycine cleavage system	[T] protein (aminomethyltransferase) E Amino acid transport and metabolism ;	K00605	E2.1.2.10, gcvT aminomethyltransferase 2.1.2.10 Metabolism; Energy Metabolism; Nitrogen metabolism [PATH:ko00910] Metabolism; Amino Acid Metabolism; Glycine, serine and threonine metabolism [PATH:ko00260] Metabolism; Metabolism of Cofactors and Vitamins; One carbon pool by folate [PATH:ko00670]	sp|A9MRH0|GCST_SALAR Aminomethyltransferase OS=Salmonella arizonae (strain ATCC BAA-731 / CDC346-86 / RSK2980) GN=gcvT PE=3 SV=1//0	IPR006222; Glycine cleavage T-protein, N-terminal	G5N210_SALET Aminomethyltransferase OS=Salmonella enterica subsp. enterica serovar Hvittingfoss str. A4-620 GN=gcvT PE=3 SV=1	glycine cleavage system aminomethyltransferase T [Salmonella enterica subsp. arizonae serovar 62:z4,z23:-- str. RSK2980]	GO:0005575,GO:0005622,GO:0005623,GO:0005737,GO:0005960,GO:0006082,GO:0006520,GO:0006544,GO:0006546,GO:0006807,GO:0008150,GO:0008152,GO:0009056,GO:0009063,GO:0009069,GO:0009071,GO:0009987,GO:0016054,GO:0019752,GO:0032991,GO:0043234,GO:0043436,GO:0044237,GO:0044238,GO:0044248,GO:0044281,GO:0044282,GO:0044424,GO:0044444,GO:0044464,GO:0044710,GO:0044712,GO:0046395,GO:0071704,GO:1901564,GO:1901565,GO:…
LSJC7GL003426	111.321	299.694	-1.4288	3.7225e-24	4.1914e-23	4	64307..64696(+)	390	129	0.56	NO	COG0509	Glycine cleavage system	[H] protein (lipoate-binding) E Amino acid transport and metabolism ;	K02437	gcvH glycine cleavage system H protein -- Unclassified; Metabolism; Amino acid metabolism	sp|A7MR83|GCSH_CROS8 Glycine cleavage system H protein OS=Cronobacter sakazakii (strain ATCC BAA-894) GN=gcvH PE=3 SV=1//2.46652e-69	IPR002930; Glycine cleavage H-protein	C9XZS7_CROTZ Glycine cleavage system H protein OS=Cronobacter turicensis (strain DSM 18703 / LMG 23827 / z3032) GN=gcvH PE=3 SV=1	gcvH gene product [Cronobacter turicensis z3032]	GO:0003674,GO:0003824,GO:0004375,GO:0005488,GO:0005575,GO:0005622,GO:0005623,GO:0006082,GO:0006139,GO:0006351,GO:0006355,GO:0006520,GO:0006725,GO:0006807,GO:0008150,GO:0008152,GO:0009058,GO:0009059,GO:0009607,GO:0009889,GO:0009987,GO:0010467,GO:0010468,GO:0010556,GO:0016020,GO:0016021,GO:0016070,GO:0016491,GO:0016638,GO:0016642,GO:0016740,GO:0016829,GO:0018130,GO:0019219,GO:0019222,GO:0019438,GO:…
LSJC7GL003427	420.875	1224.55	-1.5408	2.9109e-103	1.032e-101	4	64768..67641(+)	2874	957	0.59	YES	COG1003	Glycine cleavage system protein	[P] (pyridoxal-binding), C-terminal domain E Amino acid transport and metabolism ;	K00281	GLDC, gcvP glycine dehydrogenase 1.4.4.2 Metabolism; Amino Acid Metabolism; Glycine, serine and threonine metabolism [PATH:ko00260]	sp|A8APB1|GCSP_CITK8 Glycine dehydrogenase [decarboxylating] OS=Citrobacter koseri (strain ATCC BAA-895 / CDC 4225-83 / SGSC4696) GN=gcvP PE=3 SV=1//0	IPR003437; Glycine cleavage system P protein, homodimeric	H5V061_ESCHE Glycine dehydrogenase OS=Escherichia hermannii NBRC 105704 GN=gcvP PE=4 SV=1	glycine dehydrogenase [Escherichia hermannii NBRC 105704]
LSJC7GL003507	46.9342	12.6876	1.8872	1.5208e-05	5.9818e-05	4	141499..142170(-)	672	223	0.35	YES
LSJC7GL003580	1016.04	3408.41	-1.7461	0	0	4	220448..220654(+)	207	68	0.47	NO						sp|P65292|YGDI_ECOLI Uncharacterized lipoprotein YgdI OS=Escherichia coli (strain K12) GN=ygdI PE=4 SV=1//8.64093e-34	IPR010305; Protein of unknown function DUF903	H5V0D5_ESCHE Putative uncharacterized protein ygdI OS=Escherichia hermannii NBRC 105704 GN=ygdI PE=4 SV=1	hypothetical protein YgdI [Escherichia hermannii NBRC 105704]	GO:0003674,GO:0003676,GO:0003824,GO:0003941,GO:0005488,GO:0005975,GO:0005996,GO:0006006,GO:0006094,GO:0008150,GO:0008152,GO:0009058,GO:0016051,GO:0016829,GO:0016840,GO:0016841,GO:0019318,GO:0019319,GO:0044238,GO:0044723,GO:0046364,GO:0051536,GO:0051539,GO:0051540,GO:0071704,GO:0097159,GO:1901363,GO:1901576
LSJC7GL003587	1177.25	215.555	2.4493	2.7861e-147	1.3536e-145	4	225888..227255(-)	1368	455	0.57	NO	COG1760	L-serine deaminase	[E] Amino acid transport and metabolism ;	K01752	E4.3.1.17, sdaA L-serine dehydratase 4.3.1.17 Metabolism; Amino Acid Metabolism; Glycine, serine and threonine metabolism [PATH:ko00260] Metabolism; Amino Acid Metabolism; Cysteine and methionine metabolism [PATH:ko00270]	sp|P30744|SDHM_ECOLI L-serine dehydratase 2 OS=Escherichia coli (strain K12) GN=sdaB PE=1 SV=2//0	IPR004644; Iron-sulphur-dependent L-serine dehydratase single chain form	G2S8T2_ENTAL L-serine dehydratase 1 OS=Enterobacter asburiae (strain LF7a) GN=Entas_3497 PE=4 SV=1	L-serine deaminase II [Enterobacter mori LMG 25706]	GO:0003674,GO:0003676,GO:0003677,GO:0003824,GO:0005488,GO:0005575,GO:0005622,GO:0005623,GO:0005634,GO:0016829,GO:0016846,GO:0043226,GO:0043227,GO:0043229,GO:0043231,GO:0044424,GO:0044464,GO:0097159,GO:1901363
LSJC7GL003588	2703.55	581.09	2.218	6.516e-296	7.1228e-294	4	227322..228605(-)	1284	427	0.54	YES	COG0814	Amino acid permeases	[E] Amino acid transport and metabolism ;	K03837	sdaC serine transporter -- Unclassified; Cellular Processes and Signaling; Other ion-coupled transporters	sp|P0AAD6|SDAC_ECOLI Serine transporter OS=Escherichia coli (strain K12) GN=sdaC PE=1 SV=1//0	IPR004694; Hydroxy amino acid transporter	B1EGK1_9ESCH Serine transporter family protein OS=Escherichia albertii TW07627 GN=ESCAB7627_1020 PE=4 SV=1	serine transporter family protein [Escherichia albertii TW07627]	GO:0005575,GO:0007049,GO:0008150,GO:0009987,GO:0016020,GO:0016021,GO:0031224,GO:0044425,GO:0044699,GO:0044763
LSJC7GL003621	76.6513	34.8574	1.1368	0.00026161	0.00082393	4	264805..265116(+)	312	103	0.51	NO	COG2919	Septum formation initiator	[D] Cell cycle control, cell division, chromosome partitioning ;	K05589	ftsB cell division protein FtsB -- Genetic Information Processing; Replication and Repair; Chromosome [BR:ko03036]	sp|B2TZI3|FTSB_SHIB3 Cell division protein FtsB OS=Shigella boydii serotype 18 (strain CDC 3083-94 / BS512) GN=ftsB PE=3 SV=1//6.58069e-51	IPR007060; Septum formation initiator	F8VJ15_SALBC Cell division protein FtsB OS=Salmonella bongori (strain ATCC 43975 / DSM 13772 / NCTC 12419) GN=ftsB PE=3 SV=1	cell division protein ftsB [Escherichia coli FDA505]	GO:0000988,GO:0000990,GO:0000996,GO:0001071,GO:0003674,GO:0003676,GO:0003677,GO:0003700,GO:0005488,GO:0006139,GO:0006351,GO:0006352,GO:0006355,GO:0006725,GO:0006807,GO:0008150,GO:0008152,GO:0009058,GO:0009059,GO:0009889,GO:0009987,GO:0010467,GO:0010468,GO:0010556,GO:0016070,GO:0016987,GO:0018130,GO:0019219,GO:0019222,GO:0019438,GO:0031323,GO:0031326,GO:0032774,GO:0034641,GO:0034645,GO:0034654,GO:…
LSJC7GL003628	2059.33	4996.5	-1.2787	0	0	4	270337..271329(+)	993	330	0.52	NO	COG0568	DNA-directed RNA polymerase, sigma subunit (sigma70/sigma32)	[K] Transcription ;	K03087	SIG2, rpoS RNA polymerase nonessential primary-like sigma factor -- Genetic Information Processing; Transcription; RNA polymerase [PATH:ko03020] Human Diseases; Infectious Diseases; Vibrio cholerae pathogenic cycle [PATH:ko05111]	sp|P0A2E5|RPOS_SALTY RNA polymerase sigma factor RpoS OS=Salmonella typhimurium (strain LT2 / SGSC1412 / ATCC 700720) GN=rpoS PE=3 SV=1//0	IPR000943; RNA polymerase sigma-70 factor	H5V0I0_ESCHE RNA polymerase sigma-S factor OS=Escherichia hermannii NBRC 105704 GN=rpoS PE=4 SV=1	sigma factor RpoS [Escherichia blattae DSM 4481]	GO:0003674,GO:0003824,GO:0008150,GO:0009055,GO:0009987,GO:0015035,GO:0015036,GO:0016491,GO:0016667,GO:0019725,GO:0042592,GO:0044699,GO:0044763,GO:0045454,GO:0050789,GO:0050794,GO:0065007,GO:0065008
LSJC7GL003668	37.0285	1.73619	4.4146	2.1208e-09	1.2447e-08	4	310624..310863(-)	240	79	0.53	YES	COG0695	Glutaredoxin and related proteins	[O] Posttranslational modification, protein turnover, chaperones ;	K06191	nrdH glutaredoxin-like protein NrdH -- Unclassified; Genetic Information Processing; Protein folding and associated processing	sp|P0AC68|NRDH_SHIFL Glutaredoxin-like protein NrdH OS=Shigella flexneri GN=nrdH PE=3 SV=1//2.68145e-39	IPR002109; Glutaredoxin	G9Z004_9ENTR Glutaredoxin OS=Yokenella regensburgei ATCC 43003 GN=HMPREF0880_00801 PE=4 SV=1	glutaredoxin [Yokenella regensburgei ATCC 43003]
LSJC7GL003669	175.237	387.839	-1.1462	5.3136e-23	5.7133e-22	4	311280..311600(-)	321	106	0.56	NO	COG4575	Uncharacterized conserved protein	[S] Function unknown ;			sp|P0ADQ7|YGAM_ECOLI Uncharacterized protein YgaM OS=Escherichia coli (strain K12) GN=ygaM PE=1 SV=2//4.8311e-24	IPR010279; Protein of unknown function DUF883, ElaB	C9XYX4_CROTZ Uncharacterized protein ygaM OS=Cronobacter turicensis (strain DSM 18703 / LMG 23827 / z3032) GN=ygaM PE=4 SV=1	ygaM gene product [Cronobacter turicensis z3032]
LSJC7GL003670	42.453	11.352	1.9029	3.4906e-05	0.00012826	4	311762..312106(+)	345	114	0.52	NO						sp|P0AD56|YGAC_SHIFL Uncharacterized protein YgaC OS=Shigella flexneri GN=ygaC PE=4 SV=1//1.78162e-65	IPR018994; Protein of unknown function DUF2002	G9Z009_9ENTR Putative uncharacterized protein OS=Yokenella regensburgei ATCC 43003 GN=HMPREF0880_00806 PE=4 SV=1	hypothetical protein HMPREF0880_00806 [Yokenella regensburgei ATCC 43003]
LSJC7GL003675	139.741	469.039	-1.747	1.2089e-47	2.218e-46	4	314105..314287(-)	183	60	0.46	NO								A7MHZ9_CROS8 Putative uncharacterized protein OS=Cronobacter sakazakii (strain ATCC BAA-894) GN=ESA_00601 PE=4 SV=1	hypothetical protein ESA_00601 [Cronobacter sakazakii ATCC BAA-894]	GO:0000166,GO:0000774,GO:0003674,GO:0005488,GO:0005515,GO:0006457,GO:0008150,GO:0008152,GO:0009987,GO:0017076,GO:0019538,GO:0030234,GO:0030554,GO:0036094,GO:0042802,GO:0042803,GO:0043170,GO:0044237,GO:0044238,GO:0044260,GO:0044267,GO:0046983,GO:0051087,GO:0060589,GO:0060590,GO:0071704,GO:0097159,GO:1901265,GO:1901363
LSJC7GL003686	844.815	204.871	2.0439	4.1896e-84	1.1819e-82	4	326564..327148(+)	585	194	0.54	NO	COG0576	Molecular chaperone GrpE (heat shock protein)	[O] Posttranslational modification, protein turnover, chaperones ;	K03687	GRPE molecular chaperone GrpE -- Genetic Information Processing; Folding, Sorting and Degradation; Chaperones and folding catalysts [BR:ko03110]	sp|Q7CPZ4|GRPE_SALTY Protein GrpE OS=Salmonella typhimurium (strain LT2 / SGSC1412 / ATCC 700720) GN=grpE PE=3 SV=1//2.95531e-87	IPR000740; GrpE nucleotide exchange factor	G9Z0E4_9ENTR Protein grpE OS=Yokenella regensburgei ATCC 43003 GN=grpE PE=3 SV=1	co-chaperone GrpE [Escherichia blattae DSM 4481]	GO:0003674,GO:0003735,GO:0005198,GO:0005575,GO:0005622,GO:0005623,GO:0005737,GO:0005840,GO:0006412,GO:0008150,GO:0008152,GO:0009058,GO:0009059,GO:0009987,GO:0010467,GO:0019538,GO:0030529,GO:0032991,GO:0034645,GO:0043170,GO:0043226,GO:0043228,GO:0043229,GO:0043232,GO:0044237,GO:0044238,GO:0044249,GO:0044260,GO:0044267,GO:0044424,GO:0044444,GO:0044464,GO:0071704,GO:1901576
LSJC7GL003694	658.494	300.361	1.1325	1.4849e-26	1.8375e-25	4	332865..333215(+)	351	116	0.5	YES	COG0335	Ribosomal protein L19	[J] Translation, ribosomal structure and biogenesis ;	K02884	RP-L19, rplS large subunit ribosomal protein L19 -- Genetic Information Processing; Translation; Ribosome [PATH:ko03010] Genetic Information Processing; Translation; Ribosome [BR:ko03011]	sp|A1JK26|RL19_YERE8 50S ribosomal protein L19 OS=Yersinia enterocolitica serotype O:8 / biotype 1B (strain 8081) GN=rplS PE=3 SV=1//1.31889e-65	IPR001857; Ribosomal protein L19	C4UZN6_YERRO 50S ribosomal protein L19 OS=Yersinia rohdei ATCC 43380 GN=rplS PE=3 SV=1	50S ribosomal protein L19 [Yersinia rohdei ATCC 43380]	GO:0000166,GO:0001882,GO:0001883,GO:0003674,GO:0003676,GO:0003677,GO:0003678,GO:0003723,GO:0003724,GO:0003824,GO:0003924,GO:0004301,GO:0004386,GO:0005488,GO:0005515,GO:0005524,GO:0005525,GO:0005575,GO:0005622,GO:0005623,GO:0006139,GO:0006259,GO:0006281,GO:0006310,GO:0006351,GO:0006355,GO:0006457,GO:0006458,GO:0006576,GO:0006725,GO:0006778,GO:0006779,GO:0006807,GO:0006810,GO:0006950,GO:0006974,GO:…
LSJC7GL003706	2499.89	1198.37	1.0608	1.889e-85	5.5065e-84	4	344756..347329(+)	2574	857	0.54	YES	COG0542	ATPases with chaperone activity, ATP-binding subunit	[O] Posttranslational modification, protein turnover, chaperones ;	K03695	clpB ATP-dependent Clp protease ATP-binding subunit ClpB -- Genetic Information Processing; Folding, Sorting and Degradation; Chaperones and folding catalysts [BR:ko03110]	sp|P63284|CLPB_ECOLI Chaperone protein ClpB OS=Escherichia coli (strain K12) GN=clpB PE=1 SV=1//0	IPR001270; Chaperonin ClpA/B	G0EB72_ENTAK Protein disaggregation chaperone OS=Enterobacter aerogenes (strain ATCC 13048 / DSM 30053 / JCM 1235 / KCTC 2190 / NBRC 13534 / NCIMB 10102 / NCTC 10006) GN=EAE_01025 PE=3 SV=1	protein disaggregation chaperone [Enterobacter aerogenes KCTC 2190]	GO:0003674,GO:0003824,GO:0003855,GO:0016829,GO:0016835,GO:0016836
LSJC7GL003716	74.2928	32.9877	1.1713	0.00022297	0.0007099	5	8847..9299(-)	453	150	0.52	NO	COG0757	3-dehydroquinate dehydratase	[II] E Amino acid transport and metabolism ;	K03786	aroQ, qutE 3-dehydroquinate dehydratase II 4.2.1.10 Metabolism; Amino Acid Metabolism; Phenylalanine, tyrosine and tryptophan biosynthesis [PATH:ko00400]	sp|B2VGX5|AROQ_ERWT9 3-dehydroquinate dehydratase OS=Erwinia tasmaniensis (strain DSM 17950 / Et1/99) GN=aroQ PE=3 SV=1//1.39772e-77	IPR001874; Dehydroquinase, class II	G9Z244_9ENTR 3-dehydroquinate dehydratase, type II OS=Yokenella regensburgei ATCC 43003 GN=HMPREF0880_01552 PE=3 SV=1	3-dehydroquinate dehydratase, type II [Yokenella regensburgei ATCC 43003]	GO:0003674,GO:0003824,GO:0008150,GO:0008152,GO:0016491,GO:0044710,GO:0055114
LSJC7GL003732	70.2833	181.499	-1.3687	1.8687e-14	1.4678e-13	5	29250..30704(+)	1455	484	0.59	NO				K00135	E1.2.1.16, gabD succinate-semialdehyde dehydrogenase (NADP+) 1.2.1.16 Metabolism; Carbohydrate Metabolism; Butanoate metabolism [PATH:ko00650] Metabolism; Amino Acid Metabolism; Alanine, aspartate and glutamate metabolism [PATH:ko00250] Metabolism; Amino Acid Metabolism; Tyrosine metabolism [PATH:ko00350]	sp|P25526|GABD_ECOLI Succinate-semialdehyde dehydrogenase [NADP(+)] GabD OS=Escherichia coli (strain K12) GN=gabD PE=1 SV=1//0	IPR010102; Succinic semialdehyde dehydrogenase	C9XTI5_CROTZ Succinate-semialdehyde dehydrogenase [NADP+] OS=Cronobacter turicensis (strain DSM 18703 / LMG 23827 / z3032) GN=gabD PE=3 SV=1	gabD gene product [Cronobacter turicensis z3032]
LSJC7GL003733	13.4435	38.3298	-1.5116	0.00016501	0.00053704	5	30743..31021(+)	279	92	0.52	YES	COG2732	Barstar, RNAse (barnase) inhibitor	[K] Transcription ;	K03623	yhcO ribonuclease inhibitor -- Unclassified; Genetic Information Processing; Transcription related proteins	sp|P64616|YHCO_ECOLI Uncharacterized protein YhcO OS=Escherichia coli (strain K12) GN=yhcO PE=3 SV=1//1.49927e-23	IPR000468; Barstar (barnase inhibitor)	D7ZET8_ECOLX Putative uncharacterized protein (Fragment) OS=Escherichia coli MS 69-1 GN=HMPREF9534_02768 PE=4 SV=1	conserved hypothetical protein [Escherichia coli MS 69-1]
LSJC7GL003734	70.6371	26.9778	1.3887	3.0387e-05	0.00011308	5	31073..31294(-)	222	73	0.55	NO						sp|P64614|YHCN_ECOLI Uncharacterized protein YhcN OS=Escherichia coli (strain K12) GN=yhcN PE=3 SV=1//7.43022e-18	IPR010854; Domain of unknown function DUF1471	D3RF83_KLEVT Putative uncharacterized protein OS=Klebsiella variicola (strain At-22) GN=Kvar_0452 PE=4 SV=1	unnamed protein product [Klebsiella pneumoniae 342]
LSJC7GL003735	364.624	28.1797	3.6937	2.294e-70	5.9003e-69	5	31457..31729(-)	273	90	0.53	YES				K12151	bhsA multiple stress resistance protein BhsA -- Unclassified; Poorly Characterized; General function prediction only	sp|P64614|YHCN_ECOLI Uncharacterized protein YhcN OS=Escherichia coli (strain K12) GN=yhcN PE=3 SV=1//1.51894e-36	IPR010854; Domain of unknown function DUF1471	A8AQD1_CITK8 Putative uncharacterized protein OS=Citrobacter koseri (strain ATCC BAA-895 / CDC 4225-83 / SGSC4696) GN=CKO_04644 PE=4 SV=1	hypothetical protein CKO_04644 [Citrobacter koseri ATCC BAA-895]	GO:0003674,GO:0003735,GO:0005198,GO:0005575,GO:0005622,GO:0005623,GO:0005737,GO:0005840,GO:0006412,GO:0008150,GO:0008152,GO:0009058,GO:0009059,GO:0009987,GO:0010467,GO:0019538,GO:0030529,GO:0032991,GO:0034645,GO:0043170,GO:0043226,GO:0043228,GO:0043229,GO:0043232,GO:0044237,GO:0044238,GO:0044249,GO:0044260,GO:0044267,GO:0044424,GO:0044444,GO:0044464,GO:0071704,GO:1901576
LSJC7GL003744	575.946	138.628	2.0547	2.4725e-58	5.3609e-57	5	39894..40286(+)	393	130	0.53	NO	COG0103	Ribosomal protein S9	[J] Translation, ribosomal structure and biogenesis ;	K02996	RP-S9, rpsI small subunit ribosomal protein S9 -- Genetic Information Processing; Translation; Ribosome [PATH:ko03010] Genetic Information Processing; Translation; Ribosome [BR:ko03011]	sp|Q0T058|RS9_SHIF8 30S ribosomal protein S9 OS=Shigella flexneri serotype 5b (strain 8401) GN=rpsI PE=3 SV=1//4.32926e-88	IPR000754; Ribosomal protein S9	A7MJC3_CROS8 30S ribosomal protein S9 OS=Cronobacter sakazakii (strain ATCC BAA-894) GN=rpsI PE=3 SV=1	30S ribosomal protein S9 [Cronobacter sakazakii ATCC BAA-894]	GO:0000166,GO:0003674,GO:0003824,GO:0003857,GO:0004455,GO:0004497,GO:0004499,GO:0005488,GO:0005575,GO:0005622,GO:0005623,GO:0005737,GO:0006072,GO:0006082,GO:0006139,GO:0006396,GO:0006399,GO:0006520,GO:0006629,GO:0006631,GO:0006720,GO:0006721,GO:0006725,GO:0006793,GO:0006796,GO:0006807,GO:0008033,GO:0008150,GO:0008152,GO:0008299,GO:0008610,GO:0008652,GO:0009055,GO:0009056,GO:0009058,GO:0009987,GO:…
LSJC7GL003749	115.92	236.256	-1.0272	1.0977e-12	7.7622e-12	5	43388..44806(-)	1419	472	0.58	NO	COG0493	NADPH-dependent glutamate synthase beta chain and related oxidoreductases	[ER] Amino acid transport and metabolism ; General function prediction only ;	K00266	gltD glutamate synthase (NADPH/NADH) small chain 1.4.1.13 1.4.1.14 Metabolism; Energy Metabolism; Nitrogen metabolism [PATH:ko00910] Metabolism; Amino Acid Metabolism; Alanine, aspartate and glutamate metabolism [PATH:ko00250]	sp|P09832|GLTD_ECOLI Glutamate synthase [NADPH] small chain OS=Escherichia coli (strain K12) GN=gltD PE=1 SV=3//0	IPR006006; Glutamate synthase, NADH/NADPH, small subunit 2	D4BK69_9ENTR Glutamate synthase, small subunit OS=Citrobacter youngae ATCC 29220 GN=CIT292_10685 PE=4 SV=1	glutamate synthase, small subunit [Citrobacter youngae ATCC 29220]	GO:0003674,GO:0003676,GO:0003723,GO:0005488,GO:0006950,GO:0008150,GO:0050896,GO:0097159,GO:1901363
LSJC7GL003783	168.869	75.9918	1.152	4.1697e-08	2.1662e-07	5	77012..77305(-)	294	97	0.51	YES	COG1534	Predicted RNA-binding protein containing	[KH] domain, possibly ribosomal protein J Translation, ribosomal structure and biogenesis ;	K07574	K07574 putative RNA-binding protein containing KH domain -- Unclassified; Genetic Information Processing; Translation proteins	sp|P0AGK7|YHBY_SHIFL RNA-binding protein YhbY OS=Shigella flexneri GN=yhbY PE=4 SV=1//1.8297e-57	IPR001890; RNA-binding, CRM domain	Q8XG58_SALTI Putative uncharacterized protein STY3476 OS=Salmonella typhi GN=STY3476 PE=4 SV=1	RNA-binding protein YhbY [Salmonella enterica subsp. enterica serovar Typhi str. CT18]	GO:0003674,GO:0003824,GO:0004553,GO:0004558,GO:0004564,GO:0004575,GO:0005215,GO:0005575,GO:0006810,GO:0008104,GO:0008150,GO:0008320,GO:0008565,GO:0009306,GO:0009987,GO:0015031,GO:0015399,GO:0015405,GO:0015450,GO:0015926,GO:0016020,GO:0016021,GO:0016787,GO:0016798,GO:0019012,GO:0019031,GO:0022804,GO:0022857,GO:0022884,GO:0022891,GO:0022892,GO:0031224,GO:0032940,GO:0033036,GO:0036338,GO:0044423,GO:…
LSJC7GL003789	718.399	347.773	1.0466	3.5512e-25	4.1407e-24	5	82654..82983(+)	330	109	0.52	NO	COG1314	Preprotein translocase subunit SecG	[U] Intracellular trafficking, secretion, and vesicular transport ;	K03075	secG preprotein translocase subunit SecG -- Genetic Information Processing; Folding, Sorting and Degradation; Protein export [PATH:ko03060] Environmental Information Processing; Membrane Transport; Bacterial secretion system [PATH:ko03070] Environmental Information Processing; Membrane Transport; Secretion system [BR:ko02044]	sp|P0AG99|SECG_ECOLI Protein-export membrane protein SecG OS=Escherichia coli (strain K12) GN=secG PE=1 SV=1//2.96032e-37	IPR004692; Preprotein translocase SecG subunit	D5CCB6_ENTCC Preprotein translocase subunit SecG OS=Enterobacter cloacae subsp. cloacae (strain ATCC 13047 / DSM 30054 / NBRC 13535 / NCDC 279-56) GN=ECL_04554 PE=4 SV=1	preprotein translocase subunit SecG [Enterobacter cloacae subsp. cloacae ATCC 13047]	GO:0003674,GO:0003735,GO:0005198,GO:0005575,GO:0005576,GO:0005622,GO:0005623,GO:0005737,GO:0005840,GO:0006412,GO:0006605,GO:0006810,GO:0006886,GO:0008104,GO:0008150,GO:0008152,GO:0009058,GO:0009059,GO:0009987,GO:0010467,GO:0015031,GO:0016020,GO:0016032,GO:0018995,GO:0019042,GO:0019538,GO:0030529,GO:0032991,GO:0033036,GO:0033643,GO:0033644,GO:0034613,GO:0034645,GO:0043170,GO:0043226,GO:0043228,GO:…
LSJC7GL003795	566.04	219.161	1.3689	1.8897e-31	2.5688e-30	5	89845..90114(+)	270	89	0.53	NO	COG0184	Ribosomal protein S15P/S13E	[J] Translation, ribosomal structure and biogenesis ;	K02956	RP-S15, rpsO small subunit ribosomal protein S15 -- Genetic Information Processing; Translation; Ribosome [PATH:ko03010] Genetic Information Processing; Translation; Ribosome [BR:ko03011]	sp|A4WEY0|RS15_ENT38 30S ribosomal protein S15 OS=Enterobacter sp. (strain 638) GN=rpsO PE=3 SV=1//6.05261e-57	IPR000589; Ribosomal protein S15	G7LQU5_9ENTR 30S ribosomal protein S15 OS=Brenneria sp. EniD312 GN=rpsO PE=3 SV=1	ribosomal protein S15 [Brenneria sp. EniD312]	GO:0003674,GO:0003824,GO:0005488,GO:0005975,GO:0008150,GO:0008152,GO:0043167,GO:0043169,GO:0044238,GO:0071704
LSJC7GL003803	2545.06	613.544	2.0525	5.3042e-251	4.9699e-249	5	100189..101847(-)	1659	552	0.59	NO	COG0366	Glycosidases	[G] Carbohydrate transport and metabolism ;	K01226	E3.2.1.93, treC trehalose-6-phosphate hydrolase 3.2.1.93 Metabolism; Carbohydrate Metabolism; Starch and sucrose metabolism [PATH:ko00500]	sp|P28904|TREC_ECOLI Trehalose-6-phosphate hydrolase OS=Escherichia coli (strain K12) GN=treC PE=3 SV=3//0	IPR006047; Glycosyl hydrolase, family 13, catalytic domain	G2S2Q8_ENTAL Alpha,alpha-phosphotrehalase OS=Enterobacter asburiae (strain LF7a) GN=Entas_0464 PE=4 SV=1	alpha,alpha-phosphotrehalase [Enterobacter asburiae LF7a]	GO:0003674,GO:0003824,GO:0005215,GO:0005351,GO:0005402,GO:0005575,GO:0006810,GO:0008150,GO:0008324,GO:0008643,GO:0008982,GO:0009401,GO:0015075,GO:0015144,GO:0015291,GO:0015293,GO:0015294,GO:0015295,GO:0016020,GO:0016740,GO:0016772,GO:0016773,GO:0022804,GO:0022857,GO:0022891,GO:0022892,GO:0044699,GO:0044765,GO:0051119,GO:0051179,GO:0051234,GO:0071702,GO:1901476
LSJC7GL003804	4913.47	761.12	2.6905	0	0	5	101904..103322(-)	1419	472	0.57	YES	COG1263	Phosphotransferase system IIC components, glucose/maltose/N-acetylglucosamine-specific	[G] Carbohydrate transport and metabolism ;	K02818	PTS-Tre-EIIB, treB PTS system, trehalose-specific IIB component 2.7.1.69 Metabolism; Carbohydrate Metabolism; Starch and sucrose metabolism [PATH:ko00500] Environmental Information Processing; Membrane Transport; Transporters [BR:ko02000] Environmental Information Processing; Membrane Transport; Phosphotransferase system (PTS) [PATH:ko02060]	sp|P36672|PTTBC_ECOLI PTS system trehalose-specific EIIBC component OS=Escherichia coli (strain K12) GN=treB PE=1 SV=4//0	IPR001996; Phosphotransferase system, EIIB component, type 1	G8WHI9_KLEOK PTS system trehalose(Maltose)-specific transporter subunits IIBC OS=Klebsiella oxytoca (strain ATCC 8724 / DSM 4798 / JCM 20051 / NBRC 3318 / NRRL B-199 / KCTC 1686) GN=KOX_09260 PE=4 SV=1	PTS system trehalose(maltose)-specific transporter subunit IIBC [Klebsiella oxytoca KCTC 1686]	GO:0003674,GO:0003824,GO:0004553,GO:0005488,GO:0005515,GO:0005975,GO:0008150,GO:0008152,GO:0016787,GO:0016798,GO:0044238,GO:0071704
LSJC7GL003806	516.748	232.516	1.1521	8.4331e-22	8.7795e-21	5	104792..107200(+)	2409	802	0.58	NO				K12373	HEX beta-hexosaminidase 3.2.1.52 Metabolism; Carbohydrate Metabolism; Amino sugar and nucleotide sugar metabolism [PATH:ko00520] Metabolism; Glycan Biosynthesis and Metabolism; Glycosaminoglycan degradation [PATH:ko00531] Metabolism; Glycan Biosynthesis and Metabolism; Glycosphingolipid biosynthesis - globo series [PATH:ko00603] Metabolism; Glycan Biosynthesis and Metabolism; Glycosphingolipid bi…	sp|P49008|HEXA_PORGI Beta-hexosaminidase OS=Porphyromonas gingivalis (strain ATCC BAA-308 / W83) GN=nahA PE=3 SV=2//1.12755e-72	IPR001540; Glycoside hydrolase, family 20	G0E1E5_ENTAK Beta-N-acetylhexosaminidase OS=Enterobacter aerogenes (strain ATCC 13048 / DSM 30053 / JCM 1235 / KCTC 2190 / NBRC 13534 / NCIMB 10102 / NCTC 10006) GN=EAE_09710 PE=4 SV=1	beta-N-acetylhexosaminidase [Enterobacter aerogenes KCTC 2190]
LSJC7GL003807	222.289	92.4189	1.2662	8.0047e-12	5.4125e-11	5	107276..107662(-)	387	128	0.59	YES	COG0251	Putative translation initiation inhibitor, yjgF family	[J] Translation, ribosomal structure and biogenesis ;	K09022	yjgF UPF0076 protein YjgF -- Unclassified; Genetic Information Processing; Others	sp|P0AF95|RIDA_SHIFL Enamine/imine deaminase OS=Shigella flexneri GN=yjgF PE=3 SV=2//1.66893e-76	IPR006056; YjgF-like protein	H2ITE2_RAHAC Endoribonuclease L-PSP, putative OS=Rahnella aquatilis (strain ATCC 33071 / DSM 4594 / JCM 1683 / NBRC 105701 / NCIMB 13365 / CIP 78.65) GN=Rahaq2_4009 PE=4 SV=1	endoribonuclease L-PSP, putative [Rahnella aquatilis CIP 78.65 = ATCC 33071]	GO:0003674,GO:0003676,GO:0003677,GO:0005488,GO:0097159,GO:1901363
LSJC7GL003808	131.251	43.0042	1.6098	1.4454e-10	9.0069e-10	5	107729..108190(-)	462	153	0.54	YES	COG1781	Aspartate carbamoyltransferase, regulatory subunit	[F] Nucleotide transport and metabolism ;	K00610	pyrI aspartate carbamoyltransferase regulatory subunit -- Metabolism; Nucleotide Metabolism; Pyrimidine metabolism [PATH:ko00240] Metabolism; Amino Acid Metabolism; Alanine, aspartate and glutamate metabolism [PATH:ko00250]	sp|Q8Z130|PYRI_SALTI Aspartate carbamoyltransferase regulatory chain OS=Salmonella typhi GN=pyrI PE=3 SV=3//1.39879e-82	IPR002801; Aspartate transcarbamylase regulatory subunit	G0E1E7_ENTAK Aspartate carbamoyltransferase regulatory chain OS=Enterobacter aerogenes (strain ATCC 13048 / DSM 30053 / JCM 1235 / KCTC 2190 / NBRC 13534 / NCIMB 10102 / NCTC 10006) GN=pyrI PE=3 SV=1	aspartate carbamoyltransferase regulatory subunit [Enterobacter aerogenes KCTC 2190]	GO:0003674,GO:0003676,GO:0003677,GO:0003824,GO:0005488,GO:0006082,GO:0006520,GO:0006807,GO:0008150,GO:0008152,GO:0009987,GO:0016597,GO:0016740,GO:0016741,GO:0016743,GO:0019752,GO:0031406,GO:0043167,GO:0043168,GO:0043436,GO:0044237,GO:0044238,GO:0044281,GO:0044710,GO:0071704,GO:0097159,GO:1901363,GO:1901564
LSJC7GL003809	160.85	53.822	1.5794	2.7248e-12	1.8861e-11	5	108202..109137(-)	936	311	0.56	YES	COG0540	Aspartate carbamoyltransferase, catalytic chain	[F] Nucleotide transport and metabolism ;	K00609	pyrB, PYR2 aspartate carbamoyltransferase catalytic subunit 2.1.3.2 Metabolism; Nucleotide Metabolism; Pyrimidine metabolism [PATH:ko00240] Metabolism; Amino Acid Metabolism; Alanine, aspartate and glutamate metabolism [PATH:ko00250]	sp|A8AMC8|PYRB_CITK8 Aspartate carbamoyltransferase OS=Citrobacter koseri (strain ATCC BAA-895 / CDC 4225-83 / SGSC4696) GN=pyrB PE=3 SV=1//0	IPR002082; Aspartate carbamoyltransferase, eukaryotic	G8WHJ5_KLEOK Aspartate carbamoyltransferase OS=Klebsiella oxytoca (strain ATCC 8724 / DSM 4798 / JCM 20051 / NBRC 3318 / NRRL B-199 / KCTC 1686) GN=pyrB PE=3 SV=1	pyrB gene product [Klebsiella oxytoca KCTC 1686]
LSJC7GL003824	73.8211	274.719	-1.8959	1.5185e-31	2.0804e-30	5	124111..124404(-)	294	97	0.64	NO						sp|Q47710|YQJK_ECOLI Uncharacterized protein YqjK OS=Escherichia coli (strain K12) GN=yqjK PE=4 SV=1//4.72956e-30	IPR025612; YqjK-like protein	G9Z2B6_9ENTR Putative uncharacterized protein OS=Yokenella regensburgei ATCC 43003 GN=HMPREF0880_01705 PE=4 SV=1	hypothetical protein HMPREF0880_01705 [Yokenella regensburgei ATCC 43003]	GO:0003674,GO:0004871,GO:0004872,GO:0004888,GO:0005575,GO:0006935,GO:0007154,GO:0007165,GO:0008150,GO:0009605,GO:0009987,GO:0016020,GO:0023052,GO:0038023,GO:0040011,GO:0042221,GO:0042330,GO:0044699,GO:0044700,GO:0044763,GO:0050789,GO:0050794,GO:0050896,GO:0051716,GO:0060089,GO:0065007
LSJC7GL003825	107.076	442.863	-2.0482	1.5256e-54	3.127e-53	5	124397..124795(-)	399	132	0.56	YES	COG5393	Predicted membrane protein	[S] Function unknown ;			sp|P64587|YQJE_SHIFL Inner membrane protein YqjE OS=Shigella flexneri GN=yqjE PE=3 SV=1//5.69875e-18	IPR009937; Protein of unknown function DUF1469	H5VQ93_SALSE Putative inner membrane protein OS=Salmonella enterica subsp. enterica serovar Senftenberg str. SS209 GN=yqjE PE=4 SV=1	putative inner membrane protein [Salmonella enterica subsp. enterica serovar Senftenberg str. SS209]	GO:0000155,GO:0000160,GO:0003674,GO:0003824,GO:0004672,GO:0004673,GO:0004871,GO:0004872,GO:0005488,GO:0005515,GO:0005575,GO:0005576,GO:0006810,GO:0006869,GO:0007154,GO:0007165,GO:0008150,GO:0008152,GO:0008289,GO:0009987,GO:0010876,GO:0016020,GO:0016021,GO:0016301,GO:0016740,GO:0016772,GO:0016773,GO:0016775,GO:0019538,GO:0023052,GO:0031224,GO:0033036,GO:0038023,GO:0042157,GO:0043170,GO:0044238,GO:…
LSJC7GL003826	141.864	624.896	-2.1391	3.9686e-80	1.0734e-78	5	124799..125098(-)	300	99	0.57	NO	COG4575	Uncharacterized conserved protein	[S] Function unknown ;	K05594	elaB ElaB protein -- Unclassified; Poorly Characterized; Function unknown	sp|P64584|YQJD_SHIFL Uncharacterized protein YqjD OS=Shigella flexneri GN=yqjD PE=3 SV=1//9.77312e-34	IPR010279; Protein of unknown function DUF883, ElaB	E3G1S0_ENTCS Putative uncharacterized protein OS=Enterobacter cloacae (strain SCF1) GN=Entcl_0598 PE=4 SV=1	hypothetical protein [Enterobacter cloacae SCF1]
LSJC7GL003827	300.945	851.536	-1.5006	6.6824e-70	1.7021e-68	5	125132..125503(-)	372	123	0.53	NO						sp|P42616|YQJC_ECOLI Protein YqjC OS=Escherichia coli (strain K12) GN=yqjC PE=1 SV=3//3.21805e-33	IPR009468; Protein of unknown function DUF1090	D7ZZE7_ECOLX Putative uncharacterized protein OS=Escherichia coli MS 187-1 GN=HMPREF9550_04206 PE=4 SV=1	putative protein YqjC [Escherichia coli MS 187-1]	GO:0003674,GO:0003735,GO:0005198,GO:0005575,GO:0005622,GO:0005623,GO:0005737,GO:0005840,GO:0006412,GO:0008150,GO:0008152,GO:0009058,GO:0009059,GO:0009987,GO:0010467,GO:0019538,GO:0030529,GO:0032991,GO:0034645,GO:0043170,GO:0043226,GO:0043228,GO:0043229,GO:0043232,GO:0044237,GO:0044238,GO:0044249,GO:0044260,GO:0044267,GO:0044424,GO:0044444,GO:0044464,GO:0071704,GO:1901576
LSJC7GL003884	338.917	99.3637	1.7701	1.4763e-28	1.8986e-27	5	177960..178175(-)	216	71	0.52	NO	COG0828	Ribosomal protein S21	[J] Translation, ribosomal structure and biogenesis ;	K02970	RP-S21, rpsU small subunit ribosomal protein S21 -- Genetic Information Processing; Translation; Ribosome [PATH:ko03010] Genetic Information Processing; Translation; Ribosome [BR:ko03011]	sp|C5BHG0|RS21_EDWI9 30S ribosomal protein S21 OS=Edwardsiella ictaluri (strain 93-146) GN=rpsU PE=3 SV=1//1.01596e-42	IPR001911; Ribosomal protein S21	F3Q5T9_9ENTR 30S ribosomal protein S21 OS=Klebsiella sp. MS 92-3 GN=HMPREF9538_02452 PE=3 SV=1	ribosomal protein S21 [Klebsiella sp. MS 92-3]
LSJC7GL003913	100	373.148	-1.8997	2.4401e-42	4.1036e-41	5	209870..210697(-)	828	275	0.53	YES	COG0656	Aldo/keto reductases, related to diketogulonate reductase	[R] General function prediction only ;	K06221	dkgA 2,5-diketo-D-gluconate reductase A 1.1.1.274 Unclassified; Metabolism; Others	sp|Q46857|DKGA_ECOLI 2,5-diketo-D-gluconic acid reductase A OS=Escherichia coli (strain K12) GN=dkgA PE=1 SV=3//4.27104e-170	IPR001395; Aldo/keto reductase	F5S1U8_9ENTR 2,5-diketo-D-gluconate reductase OS=Enterobacter hormaechei ATCC 49162 GN=HMPREF9086_3858 PE=4 SV=1	2,5-diketo-D-gluconate reductase [Enterobacter hormaechei ATCC 49162]	GO:0003674,GO:0005215,GO:0005216,GO:0005261,GO:0005575,GO:0005576,GO:0006810,GO:0008150,GO:0008152,GO:0008324,GO:0008565,GO:0009056,GO:0009057,GO:0009987,GO:0015075,GO:0015267,GO:0016020,GO:0016032,GO:0018995,GO:0019058,GO:0019067,GO:0019076,GO:0022803,GO:0022838,GO:0022857,GO:0022891,GO:0022892,GO:0032801,GO:0033643,GO:0033644,GO:0043112,GO:0043170,GO:0043245,GO:0043657,GO:0044215,GO:0044216,GO:…
LSJC7GL003918	80.4249	15.0915	2.4139	2.191e-11	1.4406e-10	5	215612..216349(+)	738	245	0.58	NO	COG0811	Biopolymer transport proteins	[U] Intracellular trafficking, secretion, and vesicular transport ;	K03561	exbB biopolymer transport protein ExbB -- Unclassified; Cellular Processes and Signaling; Cell motility and secretion	sp|P0ABU7|EXBB_ECOLI Biopolymer transport protein ExbB OS=Escherichia coli (strain K12) GN=exbB PE=1 SV=1//7.508e-139	IPR002898; MotA/TolQ/ExbB proton channel	B1EGR2_9ESCH TonB-system energizer ExbB OS=Escherichia albertii TW07627 GN=exbB PE=3 SV=1	TonB-system energizer ExbB [Escherichia albertii TW07627]	GO:0000272,GO:0003674,GO:0003676,GO:0003677,GO:0003697,GO:0005488,GO:0005975,GO:0005976,GO:0008150,GO:0008152,GO:0009056,GO:0009057,GO:0016052,GO:0030246,GO:0043170,GO:0043566,GO:0044238,GO:0071704,GO:0097159,GO:1901363,GO:1901575
LSJC7GL003934	32.3115	65.3076	-1.0152	0.00020737	0.00066507	5	233679..238343(-)	4665	1554	0.6	YES							IPR010221; VCBS repeat	A4WDK3_ENT38 Putative outer membrane adhesin like proteiin OS=Enterobacter sp. (strain 638) GN=Ent638_3119 PE=4 SV=1	outer membrane adhesin-like protein [Enterobacter sp. 638]	GO:0003674,GO:0003824,GO:0005198,GO:0005488,GO:0005575,GO:0005576,GO:0005623,GO:0005975,GO:0005984,GO:0005991,GO:0005992,GO:0006810,GO:0006869,GO:0008150,GO:0008152,GO:0008289,GO:0009058,GO:0009311,GO:0009312,GO:0009987,GO:0010876,GO:0016051,GO:0019012,GO:0019028,GO:0019031,GO:0033036,GO:0034637,GO:0036338,GO:0042597,GO:0044237,GO:0044238,GO:0044249,GO:0044262,GO:0044423,GO:0044464,GO:0044699,GO:…
LSJC7GL003982	206.369	100.299	1.0409	3.2652e-08	1.7306e-07	5	296157..296873(+)	717	238	0.58	NO						sp|P0ADS9|YGGN_ECOLI Uncharacterized protein YggN OS=Escherichia coli (strain K12) GN=yggN PE=4 SV=1//3.06235e-120	IPR021307; Protein of unknown function DUF2884	C7C575_9ENTR Uncharacterized protein yggN OS=Enterobacter helveticus GN=yggN PE=4 SV=1	Uncharacterized protein yggN [Enterobacter helveticus]
LSJC7GL003999	129.364	388.373	-1.586	3.114e-35	4.5641e-34	5	307161..307298(+)	138	45	0.43	NO										GO:0000166,GO:0001882,GO:0001883,GO:0003674,GO:0003676,GO:0003677,GO:0003690,GO:0005215,GO:0005488,GO:0005524,GO:0006139,GO:0006259,GO:0006281,GO:0006298,GO:0006725,GO:0006807,GO:0006810,GO:0006950,GO:0006974,GO:0008150,GO:0008152,GO:0009987,GO:0017076,GO:0030554,GO:0030983,GO:0032549,GO:0032550,GO:0032553,GO:0032555,GO:0032559,GO:0033554,GO:0034641,GO:0035639,GO:0036094,GO:0043167,GO:0043168,GO:…
LSJC7GL004000	88.5617	221.699	-1.3238	1.3286e-16	1.1391e-15	5	307326..308663(+)	1338	445	0.57	YES	COG1538	Outer membrane protein	[MU] Cell wall/membrane/envelope biogenesis ; Intracellular trafficking, secretion, and vesicular transport ;			sp|Q8G0Y6|BEPC_BRUSU Outer membrane efflux protein BepC OS=Brucella suis biovar 1 (strain 1330) GN=bepC PE=1 SV=1//8.55691e-11	IPR003423; Outer membrane efflux protein	F5RYC8_9ENTR Putative uncharacterized protein OS=Enterobacter hormaechei ATCC 49162 GN=HMPREF9086_2293 PE=4 SV=1	hypothetical protein HMPREF9086_2293 [Enterobacter hormaechei ATCC 49162]	GO:0001882,GO:0003674,GO:0005488,GO:0005575,GO:0016020,GO:0016021,GO:0031224,GO:0036094,GO:0044425,GO:0097159,GO:1901363
LSJC7GL004001	645.168	2158.09	-1.742	8.1703e-212	5.4961e-210	5	308773..315717(+)	6945	2314	0.6	YES							IPR008969; Carboxypeptidase-like, regulatory domain	D2ZC49_9ENTR Exoprotein, RTX family OS=Enterobacter cancerogenus ATCC 35316 GN=ENTCAN_06043 PE=4 SV=1	exoprotein, RTX family [Enterobacter cancerogenus ATCC 35316]
LSJC7GL004002	5.6604	23.1047	-2.0292	0.00041208	0.0012527	5	315719..316588(+)	870	289	0.28	NO								E9Z8W2_ESCFE Putative uncharacterized protein OS=Escherichia fergusonii B253 GN=ERIG_02665 PE=4 SV=1	hypothetical protein ERIG_02665 [Escherichia fergusonii B253]	GO:0001539,GO:0003674,GO:0003824,GO:0005488,GO:0005575,GO:0005622,GO:0005623,GO:0005975,GO:0005996,GO:0006928,GO:0006935,GO:0008150,GO:0008152,GO:0009288,GO:0009425,GO:0009605,GO:0009987,GO:0016853,GO:0030246,GO:0040011,GO:0042221,GO:0042330,GO:0042995,GO:0043226,GO:0043228,GO:0043229,GO:0043232,GO:0044238,GO:0044422,GO:0044424,GO:0044461,GO:0044463,GO:0044464,GO:0044699,GO:0044723,GO:0044763,GO:…
LSJC7GL004011	41.8634	13.8895	1.5917	0.00033265	0.0010279	6	9516..9935(-)	420	139	0.54	NO	COG1869	ABC-type ribose transport system, auxiliary component	[G] Carbohydrate transport and metabolism ;	K06726	rbsD D-ribose pyranase 5.-.-.- Environmental Information Processing; Membrane Transport; ABC transporters [PATH:ko02010]	sp|A4WGD9|RBSD_ENT38 D-ribose pyranase OS=Enterobacter sp. (strain 638) GN=rbsD PE=3 SV=1//5.52228e-78	IPR007721; D-ribose pyranase RbsD/L-fucose mutarotase FucU	E3G5N1_ENTCS D-ribose pyranase OS=Enterobacter cloacae (strain SCF1) GN=rbsD PE=3 SV=1	transporter [Enterobacter cloacae SCF1]	GO:0000166,GO:0001882,GO:0001883,GO:0003674,GO:0003824,GO:0004071,GO:0004812,GO:0005488,GO:0005524,GO:0005575,GO:0005622,GO:0005623,GO:0005737,GO:0006082,GO:0006139,GO:0006399,GO:0006412,GO:0006418,GO:0006520,GO:0006528,GO:0006529,GO:0006725,GO:0006807,GO:0008150,GO:0008152,GO:0008652,GO:0009058,GO:0009059,GO:0009066,GO:0009067,GO:0009987,GO:0010467,GO:0016053,GO:0016070,GO:0016211,GO:0016874,GO:…
LSJC7GL004015	159.906	63.4378	1.3338	1.3181e-09	7.8593e-09	6	15219..16169(-)	951	316	0.58	NO	COG2502	Asparagine synthetase	[A] E Amino acid transport and metabolism ;	K01914	asnA aspartate--ammonia ligase 6.3.1.1 Metabolism; Energy Metabolism; Nitrogen metabolism [PATH:ko00910] Metabolism; Amino Acid Metabolism; Alanine, aspartate and glutamate metabolism [PATH:ko00250] Metabolism; Metabolism of Other Amino Acids; Cyanoamino acid metabolism [PATH:ko00460]	sp|A6TG48|ASNA_KLEP7 Aspartate--ammonia ligase OS=Klebsiella pneumoniae subsp. pneumoniae (strain ATCC 700721 / MGH 78578) GN=asnA PE=3 SV=1//0	IPR004618; Aspartate--ammonia ligase	H5V1X5_ESCHE Aspartate--ammonia ligase OS=Escherichia hermannii NBRC 105704 GN=asnA PE=4 SV=1	aspartate--ammonia ligase [Escherichia hermannii NBRC 105704]	GO:0000166,GO:0003674,GO:0003824,GO:0005488,GO:0010181,GO:0016491,GO:0032553,GO:0036094,GO:0043167,GO:0043168,GO:0048037,GO:0050662,GO:0097159,GO:1901265,GO:1901363
LSJC7GL004017	129.482	49.4147	1.3897	1.6017e-08	8.6108e-08	6	16915..17358(+)	444	147	0.55	NO	COG0716	Flavodoxins	[C] Energy production and conversion ;	K06205	mioC MioC protein -- Unclassified; Metabolism; Energy metabolism	sp|P03817|MIOC_ECOLI Protein MioC OS=Escherichia coli (strain K12) GN=mioC PE=1 SV=4//1.13167e-78	IPR001094; Flavodoxin	A7MMW4_CROS8 Putative uncharacterized protein OS=Cronobacter sakazakii (strain ATCC BAA-894) GN=ESA_04016 PE=4 SV=1	flavodoxin [Cronobacter sakazakii ATCC BAA-894]	GO:0000276,GO:0003674,GO:0005215,GO:0005575,GO:0005622,GO:0005623,GO:0005737,GO:0005739,GO:0005740,GO:0005743,GO:0005753,GO:0006139,GO:0006163,GO:0006164,GO:0006725,GO:0006753,GO:0006754,GO:0006793,GO:0006796,GO:0006807,GO:0006810,GO:0006811,GO:0006812,GO:0006818,GO:0008150,GO:0008152,GO:0008324,GO:0009058,GO:0009116,GO:0009117,GO:0009119,GO:0009141,GO:0009142,GO:0009144,GO:0009145,GO:0009150,GO:…
LSJC7GL004020	108.019	39.1311	1.4649	7.001e-08	3.5527e-07	6	21002..21304(+)	303	100	0.55	NO	COG3312	F0F1-type ATP synthase, subunit	[I] C Energy production and conversion ;	K02116	atpI ATP synthase protein I -- Metabolism; Energy Metabolism; Oxidative phosphorylation [PATH:ko00190] Metabolism; Energy Metabolism; Photosynthesis [PATH:ko00195] Metabolism; Energy Metabolism; Photosynthesis proteins [BR:ko00194]	sp|P0ABC2|ATPZ_SHIFL ATP synthase protein I OS=Shigella flexneri GN=atpI PE=3 SV=2//3.44415e-36	IPR005598; ATP synthase protein I	A7MMW1_CROS8 Putative uncharacterized protein OS=Cronobacter sakazakii (strain ATCC BAA-894) GN=ESA_04013 PE=4 SV=1	F0F1 ATP synthase subunit I [Cronobacter sakazakii ES15]	GO:0000166,GO:0001882,GO:0001883,GO:0003674,GO:0003824,GO:0005215,GO:0005488,GO:0005524,GO:0005575,GO:0006139,GO:0006163,GO:0006725,GO:0006753,GO:0006793,GO:0006796,GO:0006807,GO:0006810,GO:0006811,GO:0006812,GO:0006818,GO:0008150,GO:0008152,GO:0008324,GO:0009116,GO:0009117,GO:0009119,GO:0009141,GO:0009144,GO:0009150,GO:0009199,GO:0009205,GO:0009259,GO:0009987,GO:0015075,GO:0015077,GO:0015078,GO:…
LSJC7GL004025	1649.18	735.612	1.1647	3.6542e-67	8.9596e-66	6	23522..25063(+)	1542	513	0.57	YES	COG0056	F0F1-type ATP synthase, alpha subunit	[C] Energy production and conversion ;	K02111	ATPF1A, atpA F-type H+-transporting ATPase subunit alpha 3.6.3.14 Metabolism; Energy Metabolism; Oxidative phosphorylation [PATH:ko00190] Metabolism; Energy Metabolism; Photosynthesis [PATH:ko00195] Metabolism; Energy Metabolism; Photosynthesis proteins [BR:ko00194]	sp|Q7CPE1|ATPA_SALTY ATP synthase subunit alpha OS=Salmonella typhimurium (strain LT2 / SGSC1412 / ATCC 700720) GN=atpA PE=3 SV=1//0	IPR000194; ATPase, F1/V1/A1 complex, alpha/beta subunit, nucleotide-binding domain	D2THA4_CITRI ATP synthase subunit alpha OS=Citrobacter rodentium (strain ICC168) GN=atpA PE=3 SV=1	atpA gene product [Citrobacter rodentium ICC168]
LSJC7GL004034	60.6135	125.006	-1.0443	1.6059e-07	7.7874e-07	6	32727..33767(+)	1041	346	0.56	NO	COG0226	ABC-type phosphate transport system, periplasmic component	[P] Inorganic ion transport and metabolism ;	K02040	pstS phosphate transport system substrate-binding protein -- Environmental Information Processing; Membrane Transport; Transporters [BR:ko02000] Environmental Information Processing; Membrane Transport; ABC transporters [PATH:ko02010] Environmental Information Processing; Signal Transduction; Two-component system [PATH:ko02020]	sp|P0AG83|PSTS_SHIFL Phosphate-binding protein PstS OS=Shigella flexneri GN=pstS PE=3 SV=1//0	IPR005673; Periplasmic phosphate binding protein	B7LK72_ESCF3 Phosphate transporter subunit ; periplasmic-binding component of ABC superfamily OS=Escherichia fergusonii (strain ATCC 35469 / DSM 13698 / CDC 0568-73) GN=pstS PE=4 SV=1	phosphate ABC transporter periplasmic substrate-binding protein PstS [Escherichia fergusonii ATCC 35469]
LSJC7GL004067	173.114	14.1567	3.6122	9.1606e-34	1.3133e-32	6	70054..70467(+)	414	137	0.52	YES	COG0071	Molecular chaperone (small heat shock protein)	[O] Posttranslational modification, protein turnover, chaperones ;	K04080	ibpA molecular chaperone IbpA -- Genetic Information Processing; Folding, Sorting and Degradation; Chaperones and folding catalysts [BR:ko03110]	sp|B5XT60|IBPA_KLEP3 Small heat shock protein IbpA OS=Klebsiella pneumoniae (strain 342) GN=ibpA PE=3 SV=1//9.27293e-85	IPR002068; Heat shock protein Hsp20	A6TFZ0_KLEP7 Heat shock protein OS=Klebsiella pneumoniae subsp. pneumoniae (strain ATCC 700721 / MGH 78578) GN=ibpA PE=3 SV=1	ibpA gene product [Klebsiella pneumoniae subsp. pneumoniae MGH 78578]
LSJC7GL004068	45.9908	13.8895	1.7273	6.119e-05	0.00021519	6	70583..71011(+)	429	142	0.55	NO	COG0071	Molecular chaperone (small heat shock protein)	[O] Posttranslational modification, protein turnover, chaperones ;	K04081	ibpB molecular chaperone IbpB -- Genetic Information Processing; Folding, Sorting and Degradation; Chaperones and folding catalysts [BR:ko03110]	sp|A8ACJ9|IBPB_CITK8 Small heat shock protein IbpB OS=Citrobacter koseri (strain ATCC BAA-895 / CDC 4225-83 / SGSC4696) GN=ibpB PE=3 SV=1//1.33282e-85	IPR002068; Heat shock protein Hsp20	D4BJ15_9ENTR Small heat shock protein ibpB OS=Citrobacter youngae ATCC 29220 GN=ibpB PE=3 SV=1	hypothetical protein CIT292_10532 [Citrobacter youngae ATCC 29220]	GO:0003674,GO:0003824,GO:0004175,GO:0004252,GO:0005215,GO:0006810,GO:0006811,GO:0006812,GO:0006813,GO:0008150,GO:0008233,GO:0008236,GO:0008238,GO:0008324,GO:0015075,GO:0015672,GO:0016787,GO:0017171,GO:0022857,GO:0022891,GO:0022892,GO:0030001,GO:0044699,GO:0044765,GO:0051179,GO:0051234,GO:0070008,GO:0070011
LSJC7GL004069	266.393	570.139	-1.0978	3.8069e-31	5.1482e-30	6	71129..72790(+)	1662	553	0.59	NO	COG2985	Predicted permease	[R] General function prediction only ;	K07085	K07085 -- -- Unclassified; Poorly Characterized; General function prediction only	sp|A6TFY7|Y4047_KLEP7 Putative transport protein KPN78578_40470 OS=Klebsiella pneumoniae subsp. pneumoniae (strain ATCC 700721 / MGH 78578) GN=KPN78578_40470 PE=3 SV=1//0	IPR006037; Regulator of K+ conductance, C-terminal	H3LVR2_KLEOX Putative transporter OS=Klebsiella oxytoca 10-5243 GN=HMPREF9687_04294 PE=4 SV=1	putative transporter [Klebsiella oxytoca 10-5243]	GO:0003674,GO:0003824,GO:0005575,GO:0005622,GO:0005623,GO:0005737,GO:0006082,GO:0006520,GO:0006807,GO:0008150,GO:0008152,GO:0009056,GO:0009063,GO:0009987,GO:0016054,GO:0016787,GO:0016788,GO:0019478,GO:0019752,GO:0043436,GO:0044237,GO:0044238,GO:0044248,GO:0044281,GO:0044282,GO:0044424,GO:0044464,GO:0044710,GO:0044712,GO:0046395,GO:0046416,GO:0071704,GO:1901564,GO:1901565,GO:1901575,GO:1901605,GO:…
LSJC7GL004072	51.6512	22.0363	1.2289	0.0013206	0.00367	6	73865..74302(+)	438	145	0.58	NO	COG1490	D-Tyr-tRNAtyr deacylase	[J] Translation, ribosomal structure and biogenesis ;	K07560	dtd D-tyrosyl-tRNA(Tyr) deacylase 3.1.-.- Unclassified; Genetic Information Processing; Translation proteins	sp|A4WGB6|DTD_ENT38 D-tyrosyl-tRNA(Tyr) deacylase OS=Enterobacter sp. (strain 638) GN=dtd PE=3 SV=1//2.37303e-92	IPR003732; D-tyrosyl-tRNA(Tyr) deacylase	D2ZLX5_9ENTR D-tyrosyl-tRNA(Tyr) deacylase OS=Enterobacter cancerogenus ATCC 35316 GN=dtd PE=3 SV=1	hypothetical protein ENTCAN_09556 [Enterobacter cancerogenus ATCC 35316]	GO:0007155,GO:0008150,GO:0009405,GO:0009987,GO:0016032,GO:0019062,GO:0022610,GO:0044403,GO:0044406,GO:0044419,GO:0044650,GO:0044699,GO:0044763,GO:0044764,GO:0051701,GO:0051704,GO:0051825
LSJC7GL004074	209.671	88.813	1.2393	7.1008e-11	4.5107e-10	6	75285..77360(-)	2076	691	0.6	NO						sp|P31433|YICH_ECOLI Uncharacterized protein YicH OS=Escherichia coli (strain K12) GN=yicH PE=4 SV=2//6.25778e-172	IPR007844; AsmA	D4BIT2_9ENTR AsmA family protein OS=Citrobacter youngae ATCC 29220 GN=CIT292_10449 PE=4 SV=1	AsmA family protein [Citrobacter youngae ATCC 29220]	GO:0000150,GO:0000988,GO:0000990,GO:0000996,GO:0001071,GO:0003674,GO:0003676,GO:0003677,GO:0003700,GO:0003723,GO:0003743,GO:0003824,GO:0005488,GO:0005575,GO:0005622,GO:0005623,GO:0006139,GO:0006259,GO:0006310,GO:0006351,GO:0006352,GO:0006355,GO:0006412,GO:0006413,GO:0006725,GO:0006807,GO:0008135,GO:0008150,GO:0008152,GO:0009058,GO:0009059,GO:0009889,GO:0009987,GO:0010467,GO:0010468,GO:0010556,GO:…
LSJC7GL004091	111.911	32.0528	1.8038	1.0443e-10	6.5541e-10	6	103303..103530(-)	228	75	0.53	NO				K07727	K07727 putative transcriptional regulator -- Genetic Information Processing; Transcription; Transcription factors [BR:ko03000]		IPR001387; Helix-turn-helix type 3	C2I4N0_VIBCH Putative uncharacterized protein OS=Vibrio cholerae TM 11079-80 GN=VIF_001604 PE=4 SV=1	hypothetical protein VIF_001604 [Vibrio cholerae TM 11079-80]	GO:0003674,GO:0005198,GO:0005575,GO:0016020,GO:0016021,GO:0019012,GO:0019028,GO:0019031,GO:0031224,GO:0036338,GO:0044423,GO:0044425
LSJC7GL004102	325.473	134.755	1.2722	9.6375e-17	8.4e-16	6	112939..113802(-)	864	287	0.56	YES	COG1561	Uncharacterized stress-induced protein	[S] Function unknown ;			sp|P23839|YICC_ECOLI UPF0701 protein YicC OS=Escherichia coli (strain K12) GN=yicC PE=1 SV=2//7.40284e-174	IPR005229; Conserved hypothetical protein CHP00255	D2TIV7_CITRI Putative uncharacterized protein OS=Citrobacter rodentium (strain ICC168) GN=ROD_41711 PE=4 SV=1	unnamed protein product [Citrobacter rodentium ICC168]	GO:0005575,GO:0005622,GO:0005623,GO:0005856,GO:0005882,GO:0032991,GO:0043226,GO:0043228,GO:0043229,GO:0043232,GO:0043234,GO:0044422,GO:0044424,GO:0044430,GO:0044446,GO:0044464,GO:0045111
LSJC7GL004103	209.317	74.7899	1.4848	3.2462e-14	2.4975e-13	6	113927..114643(+)	717	238	0.59	NO	COG0689	RNase	[PH] J Translation, ribosomal structure and biogenesis ;	K00989	rph ribonuclease PH 2.7.7.56 Unclassified; Genetic Information Processing; Translation proteins	sp|B5RG80|RNPH_SALG2 Ribonuclease PH OS=Salmonella gallinarum (strain 287/91 / NCTC 13346) GN=rph PE=3 SV=1//7.20868e-151	IPR001247; Exoribonuclease, phosphorolytic domain 1	H3LET8_KLEOX Ribonuclease PH OS=Klebsiella oxytoca 10-5242 GN=HMPREF9686_04073 PE=4 SV=1	ribonuclease PH [Klebsiella oxytoca 10-5242]	GO:0000428,GO:0005575,GO:0005622,GO:0005623,GO:0005634,GO:0005654,GO:0005667,GO:0005669,GO:0006139,GO:0006351,GO:0006352,GO:0006725,GO:0006807,GO:0008150,GO:0008152,GO:0009058,GO:0009059,GO:0009116,GO:0009987,GO:0010467,GO:0016070,GO:0016591,GO:0018130,GO:0019438,GO:0030880,GO:0031974,GO:0031981,GO:0032774,GO:0032991,GO:0034641,GO:0034645,GO:0034654,GO:0043170,GO:0043226,GO:0043227,GO:0043229,GO:…
LSJC7GL004104	162.972	36.3265	2.1655	6.797e-19	6.4375e-18	6	114747..115388(+)	642	213	0.56	NO	COG0461	Orotate phosphoribosyltransferase	[F] Nucleotide transport and metabolism ;	K00762	pyrE orotate phosphoribosyltransferase 2.4.2.10 Metabolism; Nucleotide Metabolism; Pyrimidine metabolism [PATH:ko00240]	sp|P08870|PYRE_SALTY Orotate phosphoribosyltransferase OS=Salmonella typhimurium (strain LT2 / SGSC1412 / ATCC 700720) GN=pyrE PE=1 SV=3//4.71815e-147	IPR000836; Phosphoribosyltransferase	G5MQ21_SALET Orotate phosphoribosyltransferase OS=Salmonella enterica subsp. enterica serovar Give str. S5-487 GN=LTSEGIV_4990 PE=3 SV=1	Orotate phosphoribosyltransferase [Salmonella enterica subsp. enterica serovar Give str. S5-487]	GO:0003674,GO:0003735,GO:0005198,GO:0005575,GO:0005622,GO:0005623,GO:0005737,GO:0005840,GO:0006412,GO:0008150,GO:0008152,GO:0009058,GO:0009059,GO:0009889,GO:0009890,GO:0009892,GO:0009987,GO:0010467,GO:0019222,GO:0019538,GO:0030529,GO:0032991,GO:0034645,GO:0043170,GO:0043226,GO:0043228,GO:0043229,GO:0043232,GO:0044237,GO:0044238,GO:0044249,GO:0044260,GO:0044267,GO:0044424,GO:0044444,GO:0044464,GO:…
LSJC7GL004110	190.567	48.0792	1.9868	1.4943e-19	1.4413e-18	6	120161..120361(+)	201	66	0.52	YES	COG0227	Ribosomal protein L28	[J] Translation, ribosomal structure and biogenesis ;	K02902	RP-L28, rpmB large subunit ribosomal protein L28 -- Genetic Information Processing; Translation; Ribosome [PATH:ko03010] Genetic Information Processing; Translation; Ribosome [BR:ko03011]	sp|Q3YVZ9|RL28_SHISS 50S ribosomal protein L28 OS=Shigella sonnei (strain Ss046) GN=rpmB PE=3 SV=1//2.03219e-41	IPR001383; Ribosomal protein L28	H5RG83_ECOLX Ribosomal protein L28 OS=Escherichia coli DEC15E GN=rpmB PE=4 SV=1	ribosomal protein L28 [Escherichia coli 83972]	GO:0003674,GO:0003735,GO:0005198,GO:0005575,GO:0005622,GO:0005623,GO:0005737,GO:0005840,GO:0006412,GO:0008150,GO:0008152,GO:0009058,GO:0009059,GO:0009987,GO:0010467,GO:0019538,GO:0030529,GO:0032991,GO:0034645,GO:0043170,GO:0043226,GO:0043228,GO:0043229,GO:0043232,GO:0044237,GO:0044238,GO:0044249,GO:0044260,GO:0044267,GO:0044424,GO:0044444,GO:0044464,GO:0071704,GO:1901576
LSJC7GL004111	372.289	79.9984	2.2184	2.4029e-42	4.0671e-41	6	120375..120542(+)	168	55	0.43	NO	COG0267	Ribosomal protein L33	[J] Translation, ribosomal structure and biogenesis ;	K02913	RP-L33, rpmG large subunit ribosomal protein L33 -- Genetic Information Processing; Translation; Ribosome [PATH:ko03010] Genetic Information Processing; Translation; Ribosome [BR:ko03011]	sp|A4W513|RL33_ENT38 50S ribosomal protein L33 OS=Enterobacter sp. (strain 638) GN=rpmG PE=3 SV=1//2.64881e-32	IPR001705; Ribosomal protein L33	G8W8S0_KLEOK 50S ribosomal protein L33 OS=Klebsiella oxytoca (strain ATCC 8724 / DSM 4798 / JCM 20051 / NBRC 3318 / NRRL B-199 / KCTC 1686) GN=rpmG PE=3 SV=1	50S ribosomal protein L33 [Enterobacter sp. 638]	GO:0000271,GO:0003674,GO:0003824,GO:0005975,GO:0005976,GO:0006629,GO:0008150,GO:0008152,GO:0008194,GO:0008378,GO:0008610,GO:0008653,GO:0008918,GO:0009058,GO:0009059,GO:0009103,GO:0009987,GO:0016051,GO:0016740,GO:0016757,GO:0016758,GO:0033692,GO:0034637,GO:0034645,GO:0035250,GO:0043170,GO:0044237,GO:0044238,GO:0044249,GO:0044255,GO:0044260,GO:0044262,GO:0044264,GO:0044710,GO:0044723,GO:0071704,GO:…
LSJC7GL004119	171.817	68.6464	1.3236	4.21e-10	2.5567e-09	6	126588..127604(+)	1017	338	0.4	NO	COG1442	Lipopolysaccharide biosynthesis proteins, LPS:glycosyltransferases	[M] Cell wall/membrane/envelope biogenesis ;	K03279	waaJ, rfaJ UDP-glucose:(galactosyl)LPS alpha-1,2-glucosyltransferase 2.4.1.58 Metabolism; Glycan Biosynthesis and Metabolism; Glycosyltransferases [BR:ko01003] Metabolism; Glycan Biosynthesis and Metabolism; Lipopolysaccharide biosynthesis [PATH:ko00540] Metabolism; Glycan Biosynthesis and Metabolism; Lipopolysaccharide biosynthesis proteins [BR:ko01005]	sp|P19817|RFAJ_SALTY Lipopolysaccharide 1,2-glucosyltransferase OS=Salmonella typhimurium (strain LT2 / SGSC1412 / ATCC 700720) GN=rfaJ PE=3 SV=4//8.11323e-81	IPR002495; Glycosyl transferase, family 8	D4BIQ4_9ENTR Lipopolysaccharide 1,2-glucosyltransferase OS=Citrobacter youngae ATCC 29220 GN=CIT292_10421 PE=4 SV=1	lipopolysaccharide 1,2-glucosyltransferase [Citrobacter youngae ATCC 29220]	GO:0003674,GO:0003676,GO:0003677,GO:0005488,GO:0005575,GO:0005623,GO:0008270,GO:0042597,GO:0043167,GO:0043169,GO:0044464,GO:0046872,GO:0046914,GO:0097159,GO:1901363
LSJC7GL004141	913.683	92.2853	3.3075	4.0718e-158	2.1801e-156	6	148879..149385(+)	507	168	0.49	NO	COG3678		[]	K06006	cpxP periplasmic protein CpxP -- Unclassified; Poorly Characterized; Function unknown	sp|P0AE87|CPXP_SHIFL Periplasmic protein CpxP OS=Shigella flexneri GN=cpxP PE=3 SV=1//1.25868e-60	IPR012899; LTXXQ motif family protein	H5V421_ESCHE Periplasmic protein CpxP OS=Escherichia hermannii NBRC 105704 GN=cpxP PE=4 SV=1	periplasmic protein CpxP [Escherichia hermannii NBRC 105704]	GO:0000003,GO:0000775,GO:0000910,GO:0000917,GO:0001071,GO:0003674,GO:0003676,GO:0003677,GO:0003700,GO:0005215,GO:0005488,GO:0005515,GO:0005575,GO:0005622,GO:0005623,GO:0005634,GO:0005694,GO:0005737,GO:0006139,GO:0006259,GO:0006323,GO:0006351,GO:0006355,GO:0006725,GO:0006807,GO:0006810,GO:0006811,GO:0006812,GO:0006818,GO:0006914,GO:0007049,GO:0007059,GO:0007126,GO:0008150,GO:0008152,GO:0008324,GO:…
LSJC7GL004158	704.956	300.896	1.2283	1.8777e-32	2.6344e-31	6	162185..162433(+)	249	82	0.53	NO	COG3074	Uncharacterized protein conserved in bacteria	[S] Function unknown ;	K09892	K09892 hypothetical protein -- Unclassified; Poorly Characterized; Function unknown	sp|A7ML67|ZAPB_CROS8 Cell division protein ZapB OS=Cronobacter sakazakii (strain ATCC BAA-894) GN=zapB PE=3 SV=1//7.25602e-38	IPR009252; Cell division protein ZapB	F5VIZ4_ENTSA Cell division protein ZapB OS=Cronobacter sakazakii E899 GN=zapB PE=3 SV=1	hypothetical protein CSE899_04822 [Cronobacter sakazakii E899]	GO:0000166,GO:0001882,GO:0001883,GO:0003674,GO:0003676,GO:0003677,GO:0003678,GO:0003723,GO:0003724,GO:0003824,GO:0003924,GO:0004386,GO:0005488,GO:0005515,GO:0005524,GO:0005525,GO:0006139,GO:0006259,GO:0006260,GO:0006281,GO:0006310,GO:0006351,GO:0006355,GO:0006725,GO:0006778,GO:0006779,GO:0006807,GO:0006950,GO:0006974,GO:0008026,GO:0008134,GO:0008150,GO:0008152,GO:0009058,GO:0009059,GO:0009378,GO:…
LSJC7GL004161	437.266	197.258	1.1484	1.3663e-18	1.2711e-17	6	164068..165399(-)	1332	443	0.55	YES	COG1220	ATP-dependent protease HslVU (ClpYQ), ATPase subunit	[O] Posttranslational modification, protein turnover, chaperones ;	K03667	hslU ATP-dependent HslUV protease ATP-binding subunit HslU -- Genetic Information Processing; Folding, Sorting and Degradation; Chaperones and folding catalysts [BR:ko03110]	sp|A6TGC1|HSLU_KLEP7 ATP-dependent protease ATPase subunit HslU OS=Klebsiella pneumoniae subsp. pneumoniae (strain ATCC 700721 / MGH 78578) GN=hslU PE=3 SV=1//0	IPR003593; AAA+ ATPase domain	G9Z1W1_9ENTR ATP-dependent protease ATPase subunit HslU OS=Yokenella regensburgei ATCC 43003 GN=hslU PE=3 SV=1	hslU gene product [Klebsiella pneumoniae subsp. pneumoniae MGH 78578]	GO:0000502,GO:0003674,GO:0003824,GO:0004175,GO:0004298,GO:0005575,GO:0005622,GO:0005623,GO:0005839,GO:0006508,GO:0008150,GO:0008152,GO:0008233,GO:0009056,GO:0009057,GO:0009987,GO:0016787,GO:0019538,GO:0030163,GO:0032991,GO:0043170,GO:0043234,GO:0044237,GO:0044238,GO:0044248,GO:0044257,GO:0044260,GO:0044265,GO:0044267,GO:0044424,GO:0044464,GO:0051603,GO:0070003,GO:0070011,GO:0071704,GO:1901575
LSJC7GL004162	96.5806	17.2284	2.4869	7.9789e-14	6.0098e-13	6	165409..165921(-)	513	170	0.56	NO	COG5405	ATP-dependent protease HslVU (ClpYQ), peptidase subunit	[O] Posttranslational modification, protein turnover, chaperones ;	K01419	hslV, clpQ ATP-dependent HslUV protease, peptidase subunit HslV 3.4.25.- Metabolism; Enzyme Families; Peptidases [BR:ko01002]	sp|A8GL95|HSLV_SERP5 ATP-dependent protease subunit HslV OS=Serratia proteamaculans (strain 568) GN=hslV PE=3 SV=1//4.19814e-105	IPR001353; Proteasome, subunit alpha/beta	C9Y4N9_CROTZ ATP-dependent protease subunit HslV OS=Cronobacter turicensis (strain DSM 18703 / LMG 23827 / z3032) GN=hslV PE=3 SV=1	ATP-dependent hslVU protease peptidase subunit HslV [Escherichia blattae DSM 4481]	GO:0000156,GO:0000160,GO:0003674,GO:0003676,GO:0003677,GO:0004871,GO:0005488,GO:0006139,GO:0006351,GO:0006355,GO:0006725,GO:0006807,GO:0007154,GO:0007165,GO:0008150,GO:0008152,GO:0009058,GO:0009059,GO:0009889,GO:0009987,GO:0010467,GO:0010468,GO:0010556,GO:0016070,GO:0018130,GO:0019219,GO:0019222,GO:0019438,GO:0023052,GO:0031323,GO:0031326,GO:0032774,GO:0034641,GO:0034645,GO:0034654,GO:0043170,GO:…
LSJC7GL004191	19.9293	69.4477	-1.801	1.2808e-08	6.9142e-08	7	1701..2225(-)	525	174	0.42	NO				K07667	kdpE two-component system, OmpR family, KDP operon response regulator KdpE -- Environmental Information Processing; Signal Transduction; Two-component system [PATH:ko02020] Environmental Information Processing; Signal Transduction; Two-component system [BR:ko02022]	sp|P96373|KDPE_MYCTU Transcriptional regulatory protein KdpE OS=Mycobacterium tuberculosis GN=kdpE PE=3 SV=1//8.79626e-08	IPR001867; Signal transduction response regulator, C-terminal	A5L2K7_9GAMM Putative uncharacterized protein OS=Vibrionales bacterium SWAT-3 GN=VSWAT3_24189 PE=4 SV=1	hypothetical protein VSWAT3_24189 [Vibrionales bacterium SWAT-3]	GO:0003674,GO:0003824,GO:0004518,GO:0004527,GO:0004529,GO:0004536,GO:0008855,GO:0016787,GO:0016788,GO:0016796,GO:0016895
LSJC7GL004210	158.138	592.443	-1.9055	2.0398e-66	4.8212e-65	7	18923..19957(-)	1035	344	0.56	YES								F2EQT2_PANAA Putative uncharacterized protein OS=Pantoea ananatis (strain AJ13355) GN=PAJ_2161 PE=4 SV=1	hypothetical Protein PANA_2872 [Pantoea ananatis LMG 20103]	GO:0003674,GO:0003824,GO:0004177,GO:0006508,GO:0008150,GO:0008152,GO:0008233,GO:0008236,GO:0008238,GO:0016787,GO:0017171,GO:0019538,GO:0043170,GO:0044238,GO:0070011,GO:0071704
LSJC7GL004249	970.877	2970.23	-1.6132	2.4605e-263	2.582e-261	7	52845..53654(-)	810	269	0.55	NO				K00433	E1.11.1.10, cpo chloride peroxidase 1.11.1.10 Unclassified; Metabolism; Others	sp|P25026|PRXC_PSEPY Non-heme chloroperoxidase OS=Pseudomonas pyrrocinia GN=cpo PE=1 SV=3//7.19178e-154	IPR000073; Alpha/beta hydrolase fold-1	H3M5U9_KLEOX Non-heme chloroperoxidase OS=Klebsiella oxytoca 10-5245 GN=HMPREF9689_02172 PE=4 SV=1	non-heme chloroperoxidase [Klebsiella oxytoca 10-5245]	GO:0003674,GO:0005488,GO:0005515,GO:0051082
LSJC7GL004281	242.1	84.4057	1.5202	8.9094e-17	7.7913e-16	7	89996..90490(+)	495	164	0.52	NO							IPR005632; Chaperone protein Skp			GO:0005575,GO:0006810,GO:0008150,GO:0009987,GO:0016020,GO:0016021,GO:0031224,GO:0044425,GO:0044699,GO:0044763,GO:0044765,GO:0051179,GO:0051234,GO:0055085
LSJC7GL004282	110.732	32.9877	1.7471	3.5314e-10	2.1596e-09	7	90679..91863(+)	1185	394	0.62	NO				K08154	emrD MFS transporter, DHA1 family, 2-module integral membrane pump EmrD -- Environmental Information Processing; Membrane Transport; Transporters [BR:ko02000]	sp|P31442|EMRD_ECOLI Multidrug resistance protein D OS=Escherichia coli (strain K12) GN=emrD PE=1 SV=2//7.6154e-160	IPR011701; Major facilitator superfamily	H5V1S8_ESCHE Multidrug resistance protein EmrD OS=Escherichia hermannii NBRC 105704 GN=emrD PE=4 SV=1	multidrug resistance protein EmrD [Escherichia hermannii NBRC 105704]	GO:0001775,GO:0003674,GO:0005102,GO:0005488,GO:0005515,GO:0005575,GO:0005576,GO:0005577,GO:0005578,GO:0005604,GO:0005615,GO:0006461,GO:0006810,GO:0006950,GO:0007154,GO:0007155,GO:0007165,GO:0007596,GO:0007599,GO:0008150,GO:0009611,GO:0009987,GO:0016020,GO:0016043,GO:0022607,GO:0022610,GO:0023052,GO:0030168,GO:0030674,GO:0031012,GO:0032501,GO:0032991,GO:0034622,GO:0042060,GO:0043234,GO:0043623,GO:…
LSJC7GL004299	17.9246	41.5351	-1.2124	0.00076774	0.0022256	7	104464..105738(-)	1275	424	0.55	NO	COG0845	Membrane-fusion protein	[M] Cell wall/membrane/envelope biogenesis ;	K12537	hasE, prtE protease secretion protein HasE -- Environmental Information Processing; Membrane Transport; Secretion system [BR:ko02044]	sp|Q03025|APRE_PSEAE Alkaline protease secretion protein AprE OS=Pseudomonas aeruginosa (strain ATCC 15692 / PAO1 / 1C / PRS 101 / LMG 12228) GN=aprE PE=3 SV=2//5.02707e-123	IPR003997; RTX secretion protein D, Gram-negative bacteria	Q54457_SERMA Lipase C OS=Serratia marcescens GN=lipC PE=4 SV=1	lipase C [Serratia marcescens]	GO:0000041,GO:0000166,GO:0001882,GO:0001883,GO:0003674,GO:0003824,GO:0003924,GO:0005215,GO:0005381,GO:0005488,GO:0005525,GO:0005575,GO:0006810,GO:0006811,GO:0006812,GO:0006826,GO:0008150,GO:0008324,GO:0015075,GO:0015093,GO:0015684,GO:0016020,GO:0016021,GO:0016462,GO:0016787,GO:0016817,GO:0016818,GO:0017076,GO:0017111,GO:0019001,GO:0022857,GO:0022890,GO:0022891,GO:0022892,GO:0030001,GO:0031224,GO:…
LSJC7GL004304	179.954	60.6332	1.5694	1.8737e-13	1.3886e-12	7	111575..112231(+)	657	218	0.54	NO	COG0218	Predicted GTPase	[R] General function prediction only ;	K03978	engB GTP-binding protein -- Unclassified; Poorly Characterized; General function prediction only	sp|A1AI47|ENGB_ECOK1 Probable GTP-binding protein EngB OS=Escherichia coli O1:K1 / APEC GN=engB PE=3 SV=1//6.09185e-137	IPR006073; GTP binding domain	G7RTT1_ECOC1 Probable GTP-binding protein EngB OS=Escherichia coli (strain 'clone D i14') GN=engB PE=3 SV=1	engB gene product [Escherichia coli APEC O1]	GO:0000166,GO:0003674,GO:0003824,GO:0003857,GO:0004616,GO:0005488,GO:0005515,GO:0005575,GO:0005622,GO:0005623,GO:0005737,GO:0005975,GO:0005996,GO:0006006,GO:0006007,GO:0006072,GO:0006082,GO:0006098,GO:0006139,GO:0006629,GO:0006631,GO:0006725,GO:0006732,GO:0006733,GO:0006739,GO:0006740,GO:0006753,GO:0006793,GO:0006796,GO:0006807,GO:0008150,GO:0008152,GO:0009056,GO:0009117,GO:0009987,GO:0016052,GO:…
LSJC7GL004315	224.529	78.5293	1.5156	1.3349e-15	1.1048e-14	8	4279..6468(+)	2190	729	0.58	YES	COG1250	3-hydroxyacyl-CoA dehydrogenase	[I] Lipid transport and metabolism ;	K01825	fadB 3-hydroxyacyl-CoA dehydrogenase / enoyl-CoA hydratase / 3-hydroxybutyryl-CoA epimerase / enoyl-CoA isomerase 1.1.1.35 4.2.1.17 5.1.2.3 5.3.3.8 Metabolism; Carbohydrate Metabolism; Propanoate metabolism [PATH:ko00640] Metabolism; Carbohydrate Metabolism; Butanoate metabolism [PATH:ko00650] Metabolism; Lipid Metabolism; Fatty acid metabolism [PATH:ko00071] Metabolism; Lipid Metabolism; Biosynt…	sp|A7MQP0|FADB_CROS8 Fatty acid oxidation complex subunit alpha OS=Cronobacter sakazakii (strain ATCC BAA-894) GN=fadB PE=3 SV=1//0	IPR001753; Crotonase, core	G0EBM3_ENTAK Fatty acid oxidation complex subunit alpha OS=Enterobacter aerogenes (strain ATCC 13048 / DSM 30053 / JCM 1235 / KCTC 2190 / NBRC 13534 / NCIMB 10102 / NCTC 10006) GN=fadB PE=3 SV=1	multifunctional fatty acid oxidation complex subunit alpha [Enterobacter aerogenes KCTC 2190]	GO:0003674,GO:0005215,GO:0005575,GO:0005622,GO:0005623,GO:0006139,GO:0006364,GO:0006396,GO:0006725,GO:0006807,GO:0006810,GO:0006811,GO:0006812,GO:0008150,GO:0008152,GO:0008324,GO:0009987,GO:0010467,GO:0015075,GO:0016020,GO:0016070,GO:0016072,GO:0022613,GO:0022857,GO:0022891,GO:0022892,GO:0030001,GO:0030529,GO:0030684,GO:0032040,GO:0032991,GO:0034470,GO:0034641,GO:0034660,GO:0042254,GO:0043170,GO:…
LSJC7GL004341	154.128	66.5096	1.2125	4.1919e-08	2.1734e-07	8	33753..34703(-)	951	316	0.55	YES	COG0598	Mg2+ and Co2+ transporters	[P] Inorganic ion transport and metabolism ;	K03284	TC.MIT metal ion transporter, MIT family -- Unclassified; Cellular Processes and Signaling; Pores ion channels	sp|Q3YVE9|CORA_SHISS Magnesium transport protein CorA OS=Shigella sonnei (strain Ss046) GN=corA PE=3 SV=1//0	IPR002523; Mg2+ transporter protein, CorA-like/Zinc transport protein ZntB	B1ERG3_9ESCH Magnesium and cobalt transport protein CorA OS=Escherichia albertii TW07627 GN=corA PE=4 SV=1	magnesium/nickel/cobalt transporter CorA [Escherichia sp. TW09308]
LSJC7GL004348	51.4153	20.5672	1.3219	0.00064306	0.0018935	8	40773..41093(+)	321	106	0.57	NO	COG1965	Protein implicated in iron transport, frataxin homolog	[P] Inorganic ion transport and metabolism ;	K06202	cyaY CyaY protein -- Unclassified; Cellular Processes and Signaling; Inorganic ion transport and metabolism	sp|B4SZ48|CYAY_SALNS Protein CyaY OS=Salmonella newport (strain SL254) GN=cyaY PE=3 SV=1//5.78597e-65	IPR002908; Frataxin-like	B5C653_SALET Protein CyaY OS=Salmonella enterica subsp. enterica serovar Saintpaul str. SARA23 GN=cyaY PE=3 SV=1	iron donor protein CyaY [Salmonella enterica subsp. enterica serovar Saintpaul str. SARA23]	GO:0003674,GO:0003824,GO:0008150,GO:0008152,GO:0009987,GO:0015035,GO:0015036,GO:0016209,GO:0016491,GO:0016667,GO:0019725,GO:0042592,GO:0044699,GO:0044710,GO:0044763,GO:0045454,GO:0050789,GO:0050794,GO:0055114,GO:0065007,GO:0065008
LSJC7GL004368	1598.47	570.54	1.4863	7.2052e-98	2.3629e-96	8	63914..64243(-)	330	109	0.5	YES	COG0526	Thiol-disulfide isomerase and thioredoxins	[OC] Posttranslational modification, protein turnover, chaperones ; Energy production and conversion ;	K03671	trxA thioredoxin 1 -- Genetic Information Processing; Folding, Sorting and Degradation; Chaperones and folding catalysts [BR:ko03110]	sp|P0AA30|THIO_SHIFL Thioredoxin-1 OS=Shigella flexneri GN=trxA PE=3 SV=2//1.44195e-71	IPR005746; Thioredoxin	A4WG29_ENT38 Thioredoxin OS=Enterobacter sp. (strain 638) GN=Ent638_4004 PE=3 SV=1	Chain A, Structure Of The Uhm Domain Of Puf60 Fused To Thioredoxin
LSJC7GL004382	235.378	68.5129	1.7805	1.714e-20	1.6905e-19	8	81049..81387(-)	339	112	0.51	NO	COG3085	Uncharacterized protein conserved in bacteria	[S] Function unknown ;	K09897	K09897 hypothetical protein -- Unclassified; Poorly Characterized; Function unknown	sp|P0ADN5|YIFE_SHIFL UPF0438 protein YifE OS=Shigella flexneri GN=yifE PE=3 SV=2//4.02573e-68	IPR007335; Protein of unknown function DUF413	B1ERA8_9ESCH Putative uncharacterized protein OS=Escherichia albertii TW07627 GN=ESCAB7627_1823 PE=4 SV=1	conserved hypothetical protein [Escherichia albertii TW07627]	GO:0001071,GO:0003674,GO:0003700,GO:0006139,GO:0006351,GO:0006355,GO:0006725,GO:0006807,GO:0008150,GO:0008152,GO:0009058,GO:0009059,GO:0009889,GO:0009987,GO:0010467,GO:0010468,GO:0010556,GO:0016070,GO:0018130,GO:0019219,GO:0019222,GO:0019438,GO:0031323,GO:0031326,GO:0032774,GO:0034641,GO:0034645,GO:0034654,GO:0043170,GO:0044237,GO:0044238,GO:0044249,GO:0044260,GO:0044271,GO:0046483,GO:0050789,GO:…
LSJC7GL004408	308.374	108.045	1.5131	8.5364e-21	8.7141e-20	9	24883..26052(-)	1170	389	0.51	NO	COG1192	ATPases involved in chromosome partitioning	[D] Cell cycle control, cell division, chromosome partitioning ;			sp|P62556|SOPA_ECOLI Protein SopA OS=Escherichia coli (strain K12) GN=sopA PE=3 SV=1//0	IPR002586; CobQ/CobB/MinD/ParA nucleotide binding domain	A4WGN7_ENT38 Cobyrinic acid a,c-diamide synthase (Precursor) OS=Enterobacter sp. (strain 638) GN=Ent638_4250 PE=4 SV=1	plasmid-partitioning protein SopA [Enterobacter sp. 638]	GO:0000166,GO:0001882,GO:0001883,GO:0003674,GO:0003676,GO:0003677,GO:0003690,GO:0005488,GO:0005524,GO:0006139,GO:0006259,GO:0006281,GO:0006298,GO:0006725,GO:0006807,GO:0006950,GO:0006974,GO:0008150,GO:0008152,GO:0009987,GO:0017076,GO:0030554,GO:0030983,GO:0032549,GO:0032550,GO:0032553,GO:0032555,GO:0032559,GO:0033554,GO:0034641,GO:0035639,GO:0036094,GO:0043167,GO:0043168,GO:0043170,GO:0043566,GO:…
LSJC7GL004409	734.319	315.987	1.2165	3.367e-33	4.8007e-32	9	26781..28628(+)	1848	615	0.47	NO								H3RLI5_ERWST Gp29 Protelomerase OS=Pantoea stewartii subsp. stewartii DC283 GN=CKS_5559 PE=4 SV=1	Gp29 Protelomerase [Pantoea stewartii subsp. stewartii DC283]	GO:0006139,GO:0006259,GO:0006310,GO:0006725,GO:0006807,GO:0008150,GO:0008152,GO:0009987,GO:0034641,GO:0043170,GO:0044237,GO:0044238,GO:0044260,GO:0046483,GO:0071704,GO:0090304,GO:1901360
LSJC7GL004414	124.529	49.8154	1.3218	1.0888e-07	5.4203e-07	9	35952..36884(+)	933	310	0.4	NO						sp|C3LSX1|RDGC_VIBCM Recombination-associated protein RdgC OS=Vibrio cholerae serotype O1 (strain M66-2) GN=rdgC PE=3 SV=1//9.3626e-07	IPR007476; Putative exonuclease, RdgC	Q7Y3W9_9CAUD Recombination associated protein OS=Yersinia phage PY54 PE=4 SV=1	recombination associated protein [Yersinia phage PY54]	GO:0005575,GO:0005623,GO:0009279,GO:0016020,GO:0016021,GO:0019867,GO:0030312,GO:0030313,GO:0031224,GO:0031975,GO:0044425,GO:0044462,GO:0044464,GO:0071944
Novel00004	125.118	259.093	-1.0502	3.5838e-14	2.7332e-13			239	Non-coding RNA	0.54	NO						sp|B7LNW7|OMPA_ESCF3 Outer membrane protein A OS=Escherichia fergusonii (strain ATCC 35469 / DSM 13698 / CDC 0568-73) GN=ompA PE=3 SV=2//6.12545e-36				GO:0005575,GO:0005623,GO:0009279,GO:0016020,GO:0016021,GO:0019867,GO:0030312,GO:0030313,GO:0031224,GO:0031975,GO:0044425,GO:0044462,GO:0044464,GO:0071944
Novel00005	32.4294	72.3859	-1.1584	1.7178e-05	6.6469e-05			129	Non-coding RNA	0.54	NO						sp|Q8Z7S0|OMPA_SALTI Outer membrane protein A OS=Salmonella typhi GN=ompA PE=3 SV=1//1.69304e-06				GO:0003674,GO:0005215,GO:0005575,GO:0005623,GO:0006810,GO:0008150,GO:0009279,GO:0015267,GO:0015288,GO:0016020,GO:0016021,GO:0019867,GO:0022803,GO:0022829,GO:0022857,GO:0030312,GO:0030313,GO:0031224,GO:0031975,GO:0044425,GO:0044462,GO:0044464,GO:0051179,GO:0051234,GO:0071944
Novel00007	123.468	320.528	-1.3763	1.6426e-24	1.8736e-23			457	Non-coding RNA	0.51	NO						sp|Q8ZP50|OMPW_SALTY Outer membrane protein W OS=Salmonella typhimurium (strain LT2 / SGSC1412 / ATCC 700720) GN=ompW PE=3 SV=1//1.1776e-70
Novel00014	147.053	57.1608	1.3632	3.1265e-09	1.7988e-08			143	Non-coding RNA	0.57	NO
Novel00015	78.0664	38.864	1.0063	0.00099007	0.0028141			220	Non-coding RNA	0.54	NO
Novel00020	25.3539	5.07503	2.3207	0.00024733	0.00078178			83	Non-coding RNA	0.51	NO						sp|C6DG70|RS19_PECCP 30S ribosomal protein S19 OS=Pectobacterium carotovorum subsp. carotovorum (strain PC1) GN=rpsS PE=3 SV=1//1.11515e-10				GO:0003674,GO:0003735,GO:0005198,GO:0005575,GO:0005622,GO:0005623,GO:0005737,GO:0005840,GO:0006412,GO:0008150,GO:0008152,GO:0009058,GO:0009059,GO:0009987,GO:0010467,GO:0019538,GO:0030529,GO:0032991,GO:0034645,GO:0043170,GO:0043226,GO:0043228,GO:0043229,GO:0043232,GO:0044237,GO:0044238,GO:0044249,GO:0044260,GO:0044267,GO:0044424,GO:0044444,GO:0044464,GO:0071704,GO:1901576
Novel00023	78.0664	10.0165	2.9623	1.19e-13	8.8441e-13			152	Non-coding RNA	0.45	NO						sp|A8AQK7|RS17_CITK8 30S ribosomal protein S17 OS=Citrobacter koseri (strain ATCC BAA-895 / CDC 4225-83 / SGSC4696) GN=rpsQ PE=3 SV=1//9.78299e-27				GO:0006950,GO:0008150,GO:0050896
Novel00028	55.5427	176.023	-1.6641	7.5223e-18	6.8051e-17			187	Non-coding RNA	0.47	YES						sp|P0AED4|USPA_SHISO Universal stress protein A OS=Shigella sonnei GN=uspA PE=3 SV=2//1.90342e-19
Novel00030	34.67	151.316	-2.1258	1.5042e-20	1.5005e-19			154	Non-coding RNA	0.46	NO						sp|P65292|YGDI_ECOLI Uncharacterized lipoprotein YgdI OS=Escherichia coli (strain K12) GN=ygdI PE=4 SV=1//6.9152e-26
Novel00031	265.567	103.637	1.3575	2.118e-15	1.7365e-14			187	Non-coding RNA	0.6	NO
Novel00035	291.865	124.739	1.2264	2.5201e-14	1.9618e-13			206	Non-coding RNA	0.5	NO
sRNA00012	43.2785	95.3571	-1.1397	1.0804e-06	4.8952e-06			71	Non-coding RNA	0.65	NO
sRNA00027	70.1654	18.831	1.8976	1.0948e-07	5.4398e-07			171	Non-coding RNA	0.48	NO
sRNA00030	184.671	39.9324	2.2093	9.8672e-22	1.0232e-20			221	Non-coding RNA	0.62	NO
sRNA00032	73.1135	5.87635	3.6371	2.9554e-15	2.3857e-14			53	Non-coding RNA	0.47	NO
sRNA00035	63.0899	27.6455	1.1904	0.00055861	0.0016597			116	Non-coding RNA	0.53	NO						sp|Q9CMD0|Y901_PASMU Uncharacterized protein PM0901 OS=Pasteurella multocida (strain Pm70) GN=PM0901 PE=4 SV=1//3.65351e-07
sRNA00040	42.6889	115.257	-1.4329	2.9837e-10	1.8332e-09			130	Non-coding RNA	0.55	NO
sRNA00045	115.095	52.2193	1.1402	7.2847e-06	3.0144e-05			68	Non-coding RNA	0.6	NO
sRNA00063	4577.5	2236.88	1.0331	9.6658e-148	4.8766e-146			167	Non-coding RNA	0.48	NO
sRNA00085	92.4533	44.4733	1.0558	0.0001784	0.00057854			202	Non-coding RNA	0.52	NO
sRNA00089	55.5427	22.5705	1.2992	0.00047427	0.0014318			64	Non-coding RNA	0.41	YES
sRNA00096	4545.42	253.618	4.1637	0	0			176	Non-coding RNA	0.49	YES
